# Supplementary material for: Ethyl 2-[5-(4-chloro­phen­yl)-1-(4-fluoro­phen­yl)-1H-pyrazol-3-yl]-4-methyl­thia­zole-5-carboxyl­ate
Source: Acta Crystallogr Sect E Struct Rep Online. 2010 Oct 23;66(Pt 11):o2925. doi: 10.1107/S1600536810042066 (PMC3009042; doi:10.1107/S1600536810042066)
Supplement: Supplementary file 1 [file e-66-o2925-sup1.cif]

##############################################################################
###                                                                        ###
###        Electronic paper (Acta Crystallographica Section E)             ###
###                                                                        ###
##############################################################################
#                                                                            #
# This CIF contains the data in a paper accepted for publication in Acta     #
# Crystallographica Section E. It conforms to the requirements of Notes      #
# for Authors for Section E, and has been peer reviewed under the auspices   #
# of the IUCr Commission on Journals.                                        #
#                                                                            #
# Full details of the Crystallographic Information File format               #
# are given in the paper "The Crystallographic Information File (CIF):       #
# a New Standard Archive File for Crystallography" by S. R. Hall, F. H.      #
# Allen and I. D. Brown [Acta Cryst. (1991), A47, 655-685].                  #
#                                                                            #
# The current version of the core CIF dictionary is obtainable from          #
# ftp://ftp.iucr.org/pub/cif_core.dic. The current version number is 2.4.    #
#                                                                            #
# Software is freely available for graphical display of the structure(s) in  #
# this CIF.  For information consult the CIF home page http://www.iucr.org/  #
# cif/home.html                                                              #
#                                                                            #
# This file may be used for bona fide research purposes within the           #
# scientific community so long as proper attribution is given to the journal # 
# article from which it was obtained.                                        #
#                                                                            #
##############################################################################
                                             
data_global
_audit_creation_method     'form.cif (version 2.0)'
_journal_data_validation_number     ?
_journal_date_recd_electronic     2010-10-13
_journal_date_accepted     2010-10-17
_journal_name_full     'Acta Crystallographica, Section E'
_journal_year     2010
_journal_volume     66
_journal_issue     11
_journal_page_first     o2925
_journal_page_last     o2925
_journal_paper_category     QO
_journal_coeditor_code     FJ2354
_publ_contact_author_name     'Prof. Fun, Hoong-Kun'
_publ_contact_author_address
;
      X-ray Crystallography Unit
      School of Physics
      Universiti Sains Malaysia
      11800 USM, Penang
      MALAYSIA
;
_publ_contact_author_email     'hkfun@usm.my'
_publ_contact_author_fax     '604 6579150'
_publ_contact_author_phone     '604 6533652'
_publ_section_title
;\
Ethyl
2-[5-(4-chlorophenyl)-1-(4-fluorophenyl)-1<i>H</i>-pyrazol-3-yl]-4-\
methylthiazole-5-carboxylate
;
loop_
    _publ_author_name
    _publ_author_footnote
    _publ_author_address
    'Wan-Sin Loh'
;
      Thomson Reuters ResearcherID: C-7581-2009.
;
;
      X-ray Crystallography Unit
      School of Physics
      Universiti Sains Malaysia
      11800 USM, Penang
      Malaysia
;
    'Hoong-Kun Fun'
;
      Thomson Reuters ResearcherID: A-3561-2009.
;
;
      X-ray Crystallography Unit
      School of Physics
      Universiti Sains Malaysia
      11800 USM, Penang
      Malaysia
;
    'R. Venkat Ragavan' ?
;
      Organic Chemistry Division
      School of Advanced Sciences
      VIT University
      Vellore 632 014, India
;
    'V. Vijayakumar' ?
;
      Organic Chemistry Division
      School of Advanced Sciences
      VIT University
      Vellore 632 014, India
;
    'S. Sarveswari' ?
;
      Organic Chemistry Division
      School of Advanced Sciences
      VIT University
      Vellore 632 014, India
;
data_I
_audit_creation_method     SHELXL-97
_chemical_name_systematic
;
Ethyl 2-[5-(4-chlorophenyl)-1-(4-fluorophenyl)-1<i>H</i>-pyrazol-3-yl]-4-
methylthiazole-5-carboxylate
;
_chemical_name_common     ?
_chemical_formula_moiety     'C22 H17 Cl F N3 O2 S'
_chemical_formula_sum     'C22 H17 Cl F N3 O2 S'
_chemical_formula_iupac     'C22 H17 Cl F N3 O2 S'
_chemical_formula_weight     441.90
_chemical_melting_point     ?
_symmetry_cell_setting     monoclinic
_symmetry_space_group_name_H-M     'P 21/c'
_symmetry_space_group_name_Hall     '-P 2ybc'
loop_
    _symmetry_equiv_pos_as_xyz
    'x, y, z'
    '-x, y+1/2, -z+1/2'
    '-x, -y, -z'
    'x, -y-1/2, z-1/2'
_cell_length_a     12.0296(5)
_cell_length_b     19.4428(6)
_cell_length_c     9.5847(3)
_cell_angle_alpha     90.00
_cell_angle_beta     112.9220(10)
_cell_angle_gamma     90.00
_cell_volume     2064.74(12)
_cell_formula_units_Z     4
_cell_measurement_reflns_used     9879
_cell_measurement_theta_min     2.79
_cell_measurement_theta_max     32.93
_cell_measurement_temperature     100.00(10)
_exptl_crystal_description     'plate'
_exptl_crystal_colour     'colourless'
_exptl_crystal_size_max     0.42
_exptl_crystal_size_mid     0.17
_exptl_crystal_size_min     0.08
_exptl_crystal_density_diffrn     1.422
_exptl_crystal_density_meas     ?
_exptl_crystal_density_method     'not measured'
_exptl_crystal_F_000     912
_exptl_absorpt_coefficient_mu     0.319
_exptl_absorpt_correction_type     multi-scan
_exptl_absorpt_process_details
;
(<i>SADABS</i>, Bruker, 2009)
;
_exptl_absorpt_correction_T_min     0.8778
_exptl_absorpt_correction_T_max     0.9758
_exptl_special_details
;
The crystal was placed in the cold stream of an Oxford Cryosystems Cobra
open-flow nitrogen cryostat (Cosier & Glazer, 1986) operating at 100.0(1) K.
;
_diffrn_ambient_temperature     100.00(10)
_diffrn_radiation_type     MoK\a
_diffrn_radiation_wavelength     0.71073
_diffrn_radiation_source     'fine-focus sealed tube'
_diffrn_radiation_monochromator     graphite
_diffrn_measurement_device_type
;
Bruker SMART APEXII CCD area-detector
;
_diffrn_measurement_method     '\f and \w scans'
_diffrn_detector_area_resol_mean     ?
_diffrn_reflns_number     30630
_diffrn_reflns_av_R_equivalents     0.0425
_diffrn_reflns_av_sigmaI/netI     0.0406
_diffrn_reflns_theta_min     1.84
_diffrn_reflns_theta_max     27.50
_diffrn_reflns_theta_full     27.50
_diffrn_measured_fraction_theta_max     0.988
_diffrn_measured_fraction_theta_full     0.988
_diffrn_reflns_limit_h_min     -15
_diffrn_reflns_limit_h_max     15
_diffrn_reflns_limit_k_min     -25
_diffrn_reflns_limit_k_max     25
_diffrn_reflns_limit_l_min     -12
_diffrn_reflns_limit_l_max     12
_diffrn_standards_number     0
_diffrn_standards_interval_count     .
_diffrn_standards_interval_time     .
_diffrn_standards_decay_%     ?
_refine_special_details
;
Refinement of <i>F</i>^2^ against ALL reflections. The weighted <i>R</i>-factor
<i>wR</i> and goodness of fit <i>S</i> are based on <i>F</i>^2^, conventional
<i>R</i>-factors <i>R</i> are based on <i>F</i>, with <i>F</i> set to zero for
negative <i>F</i>^2^. The threshold expression of <i>F</i>^2^ >
\s(<i>F</i>^2^) is used only for calculating <i>R</i>-factors(gt) <i>etc</i>.
and is not relevant to the choice of reflections for refinement.
<i>R</i>-factors based on <i>F</i>^2^ are statistically about twice as large
as those based on <i>F</i>, and <i>R</i>- factors based on ALL data will be
even larger.
;
_reflns_number_total     4697
_reflns_number_gt     3944
_reflns_threshold_expression     I>2\s(I)
_refine_ls_structure_factor_coef     Fsqd
_refine_ls_matrix_type     full
_refine_ls_R_factor_all     0.0698
_refine_ls_R_factor_gt     0.0562
_refine_ls_wR_factor_gt     0.1587
_refine_ls_wR_factor_ref     0.1628
_refine_ls_goodness_of_fit_ref     1.244
_refine_ls_restrained_S_all     1.244
_refine_ls_number_reflns     4697
_refine_ls_number_parameters     273
_refine_ls_number_restraints     0
_refine_ls_hydrogen_treatment     constr
_refine_ls_weighting_scheme     calc
_refine_ls_weighting_details
         'calc w=1/[\s^2^(Fo^2^)+(0.0000P)^2^+9.3055P] where P=(Fo^2^+2Fc^2^)/3'
_atom_sites_solution_hydrogens     geom
_atom_sites_solution_primary     direct
_atom_sites_solution_secondary     difmap
_refine_ls_shift/su_max     ?
_refine_ls_shift/su_max_lt     0.001
_refine_ls_shift/su_mean     0.001
_refine_diff_density_max     0.626
_refine_diff_density_min     -0.526
_refine_ls_extinction_method     none
_refine_ls_extinction_coef     ?
loop_
    _atom_type_symbol
    _atom_type_description
    _atom_type_scat_dispersion_real
    _atom_type_scat_dispersion_imag
    _atom_type_scat_source
    'C' 'C' 0.0033 0.0016
                         'International Tables Vol C Tables 4.2.6.8 and 6.1.1.4'
    'H' 'H' 0.0000 0.0000
                         'International Tables Vol C Tables 4.2.6.8 and 6.1.1.4'
    'N' 'N' 0.0061 0.0033
                         'International Tables Vol C Tables 4.2.6.8 and 6.1.1.4'
    'O' 'O' 0.0106 0.0060
                         'International Tables Vol C Tables 4.2.6.8 and 6.1.1.4'
    'F' 'F' 0.0171 0.0103
                         'International Tables Vol C Tables 4.2.6.8 and 6.1.1.4'
    'Cl' 'Cl' 0.1484 0.1585
                         'International Tables Vol C Tables 4.2.6.8 and 6.1.1.4'
    'S' 'S' 0.1246 0.1234
                         'International Tables Vol C Tables 4.2.6.8 and 6.1.1.4'
_computing_data_collection     'APEX2 (Bruker, 2009)'
_computing_cell_refinement     'SAINT (Bruker, 2009)'
_computing_data_reduction     'SAINT (Bruker, 2009)'
_computing_structure_solution     'SHELXTL (Sheldrick, 2008)'
_computing_structure_refinement     'SHELXTL (Sheldrick, 2008)'
_computing_molecular_graphics     'SHELXTL (Sheldrick, 2008)'
_computing_publication_material
;
SHELXTL (Sheldrick, 2008) and PLATON (Spek, 2009)
;
loop_
    _atom_site_type_symbol
    _atom_site_label
    _atom_site_fract_x
    _atom_site_fract_y
    _atom_site_fract_z
    _atom_site_U_iso_or_equiv
    _atom_site_adp_type
    _atom_site_calc_flag
    _atom_site_refinement_flags
    _atom_site_occupancy
    _atom_site_disorder_assembly
    _atom_site_disorder_group
    S S1 0.28859(8) 0.28472(4) -0.01128(10) 0.0162(2) Uani d . 1 . .
    Cl Cl1 -0.24355(9) -0.04920(5) 0.40468(12) 0.0288(2) Uani d . 1 . .
    F F1 -0.2939(2) 0.38188(13) 0.2896(3) 0.0373(6) Uani d . 1 . .
    O O1 0.4449(2) 0.36177(13) -0.1138(3) 0.0239(6) Uani d . 1 . .
    O O2 0.5434(2) 0.27417(14) -0.1712(3) 0.0247(6) Uani d . 1 . .
    N N1 0.0936(3) 0.24138(15) 0.0961(3) 0.0161(6) Uani d . 1 . .
    N N2 0.0143(3) 0.21207(15) 0.1472(3) 0.0154(6) Uani d . 1 . .
    N N3 0.3202(3) 0.15335(15) 0.0001(4) 0.0176(6) Uani d . 1 . .
    C C1 0.0322(3) 0.14214(17) 0.1675(4) 0.0160(7) Uani d . 1 . .
    C C2 0.1269(3) 0.12630(18) 0.1269(4) 0.0165(7) Uani d . 1 . .
    H H2A 0.1608 0.0832 0.1279 0.020 Uiso calc R 1 . .
    C C3 0.1616(3) 0.18936(18) 0.0837(4) 0.0164(7) Uani d . 1 . .
    C C4 0.2558(3) 0.20259(17) 0.0272(4) 0.0155(7) Uani d . 1 . .
    C C5 0.4011(3) 0.18060(18) -0.0546(4) 0.0178(7) Uani d . 1 . .
    C C6 0.3963(3) 0.25092(18) -0.0694(4) 0.0165(7) Uani d . 1 . .
    C C7 0.4701(3) 0.29491(19) -0.1238(4) 0.0185(7) Uani d . 1 . .
    C C8 0.5145(4) 0.4118(2) -0.1592(5) 0.0281(9) Uani d . 1 . .
    H H8A 0.5329 0.3938 -0.2422 0.034 Uiso calc R 1 . .
    H H8B 0.5898 0.4220 -0.0750 0.034 Uiso calc R 1 . .
    C C9 0.4385(4) 0.4758(2) -0.2080(5) 0.0326(10) Uani d . 1 . .
    H H9A 0.4861 0.5124 -0.2229 0.049 Uiso calc R 1 . .
    H H9B 0.4099 0.4887 -0.1310 0.049 Uiso calc R 1 . .
    H H9C 0.3708 0.4669 -0.3010 0.049 Uiso calc R 1 . .
    C C10 0.4855(4) 0.1330(2) -0.0880(5) 0.0257(9) Uani d . 1 . .
    H H10A 0.4783 0.1399 -0.1903 0.039 Uiso calc R 1 . .
    H H10B 0.4654 0.0863 -0.0754 0.039 Uiso calc R 1 . .
    H H10C 0.5669 0.1424 -0.0196 0.039 Uiso calc R 1 . .
    C C11 -0.0686(3) 0.25574(18) 0.1786(4) 0.0150(7) Uani d . 1 . .
    C C12 -0.0298(3) 0.32104(18) 0.2356(4) 0.0179(7) Uani d . 1 . .
    H H12A 0.0474 0.3358 0.2498 0.021 Uiso calc R 1 . .
    C C13 -0.1070(3) 0.36415(19) 0.2714(4) 0.0207(8) Uani d . 1 . .
    H H13A -0.0829 0.4083 0.3082 0.025 Uiso calc R 1 . .
    C C14 -0.2197(4) 0.3401(2) 0.2510(5) 0.0247(8) Uani d . 1 . .
    C C15 -0.2614(3) 0.2759(2) 0.1924(5) 0.0242(8) Uani d . 1 . .
    H H15A -0.3383 0.2613 0.1796 0.029 Uiso calc R 1 . .
    C C16 -0.1848(3) 0.2336(2) 0.1528(4) 0.0215(8) Uani d . 1 . .
    H H16A -0.2113 0.1908 0.1093 0.026 Uiso calc R 1 . .
    C C17 -0.0370(3) 0.09629(17) 0.2271(4) 0.0162(7) Uani d . 1 . .
    C C18 -0.0471(3) 0.10914(19) 0.3647(4) 0.0207(8) Uani d . 1 . .
    H H18A -0.0105 0.1478 0.4208 0.025 Uiso calc R 1 . .
    C C19 -0.1115(3) 0.06460(19) 0.4186(5) 0.0229(8) Uani d . 1 . .
    H H19A -0.1185 0.0732 0.5103 0.027 Uiso calc R 1 . .
    C C20 -0.1653(3) 0.00709(18) 0.3334(5) 0.0205(8) Uani d . 1 . .
    C C21 -0.1571(3) -0.00729(18) 0.1970(5) 0.0217(8) Uani d . 1 . .
    H H21A -0.1939 -0.0461 0.1416 0.026 Uiso calc R 1 . .
    C C22 -0.0923(3) 0.03780(18) 0.1440(4) 0.0204(8) Uani d . 1 . .
    H H22A -0.0858 0.0289 0.0521 0.025 Uiso calc R 1 . .
loop_
    _atom_site_aniso_label
    _atom_site_aniso_U_11
    _atom_site_aniso_U_22
    _atom_site_aniso_U_33
    _atom_site_aniso_U_12
    _atom_site_aniso_U_13
    _atom_site_aniso_U_23
    S1 0.0197(4) 0.0132(4) 0.0191(5) 0.0005(3) 0.0115(3) -0.0001(3)
    Cl1 0.0279(5) 0.0246(5) 0.0372(6) -0.0057(4) 0.0161(4) 0.0090(4)
    F1 0.0383(14) 0.0349(14) 0.0523(18) 0.0144(11) 0.0324(13) 0.0036(12)
    O1 0.0305(14) 0.0161(12) 0.0328(16) -0.0035(11) 0.0209(13) 0.0009(11)
    O2 0.0246(14) 0.0259(14) 0.0306(16) -0.0008(11) 0.0184(12) 0.0002(12)
    N1 0.0176(14) 0.0160(14) 0.0180(16) -0.0010(11) 0.0104(12) 0.0007(12)
    N2 0.0165(14) 0.0137(14) 0.0184(16) -0.0008(11) 0.0093(12) -0.0001(11)
    N3 0.0198(14) 0.0151(14) 0.0198(17) -0.0012(11) 0.0096(12) -0.0017(12)
    C1 0.0181(16) 0.0141(16) 0.0151(18) -0.0028(13) 0.0058(13) -0.0019(13)
    C2 0.0207(17) 0.0148(16) 0.0153(18) -0.0004(13) 0.0085(14) -0.0014(13)
    C3 0.0163(16) 0.0154(16) 0.0194(19) -0.0008(12) 0.0088(14) -0.0010(13)
    C4 0.0168(16) 0.0143(16) 0.0160(18) -0.0014(12) 0.0069(13) -0.0002(13)
    C5 0.0189(17) 0.0177(16) 0.0185(19) -0.0005(13) 0.0090(14) -0.0028(14)
    C6 0.0178(16) 0.0192(17) 0.0145(18) -0.0005(13) 0.0086(14) -0.0034(13)
    C7 0.0190(17) 0.0208(17) 0.0160(19) -0.0027(13) 0.0072(14) -0.0004(14)
    C8 0.031(2) 0.0214(19) 0.038(3) -0.0080(16) 0.0197(19) 0.0015(17)
    C9 0.034(2) 0.022(2) 0.040(3) -0.0068(17) 0.013(2) 0.0059(18)
    C10 0.0263(19) 0.0199(18) 0.038(2) 0.0011(15) 0.0207(18) -0.0050(17)
    C11 0.0191(16) 0.0188(16) 0.0097(17) 0.0032(13) 0.0084(13) 0.0027(13)
    C12 0.0187(17) 0.0179(17) 0.0174(19) 0.0013(13) 0.0074(14) 0.0022(14)
    C13 0.0302(19) 0.0203(17) 0.0136(18) 0.0050(15) 0.0105(15) 0.0018(14)
    C14 0.0262(19) 0.028(2) 0.026(2) 0.0118(16) 0.0168(17) 0.0062(17)
    C15 0.0183(17) 0.030(2) 0.027(2) 0.0033(15) 0.0113(16) 0.0083(17)
    C16 0.0192(17) 0.0217(18) 0.024(2) -0.0005(14) 0.0090(15) 0.0037(15)
    C17 0.0179(16) 0.0142(16) 0.0179(19) 0.0006(13) 0.0084(14) 0.0016(13)
    C18 0.0223(18) 0.0159(16) 0.024(2) -0.0039(14) 0.0097(15) -0.0008(14)
    C19 0.0252(19) 0.0219(18) 0.026(2) -0.0018(15) 0.0141(16) 0.0015(15)
    C20 0.0195(17) 0.0170(17) 0.027(2) -0.0014(13) 0.0115(15) 0.0067(15)
    C21 0.0246(18) 0.0139(16) 0.026(2) -0.0033(14) 0.0094(16) -0.0010(15)
    C22 0.0265(19) 0.0164(17) 0.021(2) -0.0020(14) 0.0121(16) -0.0028(14)
_geom_special_details
;
All e.s.d.'s (except the e.s.d. in the dihedral angle between two l.s. planes)
are estimated using the full covariance matrix. The cell e.s.d.'s are taken
into account individually in the estimation of e.s.d.'s in distances, angles
and torsion angles; correlations between e.s.d.'s in cell parameters are only
used when they are defined by crystal symmetry. An approximate (isotropic)
treatment of cell e.s.d.'s is used for estimating e.s.d.'s involving l.s.
planes.
;
loop_
    _geom_bond_atom_site_label_1
    _geom_bond_atom_site_label_2
    _geom_bond_site_symmetry_2
    _geom_bond_distance
    _geom_bond_publ_flag
    S1 C4 . 1.719(3) ?
    S1 C6 . 1.727(3) ?
    Cl1 C20 . 1.747(4) ?
    F1 C14 . 1.360(4) ?
    O1 C7 . 1.347(4) ?
    O1 C8 . 1.456(4) ?
    O2 C7 . 1.207(4) ?
    N1 C3 . 1.334(4) ?
    N1 N2 . 1.356(4) ?
    N2 C1 . 1.378(4) ?
    N2 C11 . 1.429(4) ?
    N3 C4 . 1.319(4) ?
    N3 C5 . 1.378(4) ?
    C1 C2 . 1.374(5) ?
    C1 C17 . 1.478(5) ?
    C2 C3 . 1.408(5) ?
    C2 H2A . 0.9300 ?
    C3 C4 . 1.457(5) ?
    C5 C6 . 1.373(5) ?
    C5 C10 . 1.498(5) ?
    C6 C7 . 1.467(5) ?
    C8 C9 . 1.507(6) ?
    C8 H8A . 0.9700 ?
    C8 H8B . 0.9700 ?
    C9 H9A . 0.9600 ?
    C9 H9B . 0.9600 ?
    C9 H9C . 0.9600 ?
    C10 H10A . 0.9600 ?
    C10 H10B . 0.9600 ?
    C10 H10C . 0.9600 ?
    C11 C12 . 1.389(5) ?
    C11 C16 . 1.389(5) ?
    C12 C13 . 1.389(5) ?
    C12 H12A . 0.9300 ?
    C13 C14 . 1.375(5) ?
    C13 H13A . 0.9300 ?
    C14 C15 . 1.380(6) ?
    C15 C16 . 1.393(5) ?
    C15 H15A . 0.9300 ?
    C16 H16A . 0.9300 ?
    C17 C18 . 1.394(5) ?
    C17 C22 . 1.399(5) ?
    C18 C19 . 1.389(5) ?
    C18 H18A . 0.9300 ?
    C19 C20 . 1.387(5) ?
    C19 H19A . 0.9300 ?
    C20 C21 . 1.378(6) ?
    C21 C22 . 1.394(5) ?
    C21 H21A . 0.9300 ?
    C22 H22A . 0.9300 ?
loop_
    _geom_angle_atom_site_label_1
    _geom_angle_atom_site_label_2
    _geom_angle_atom_site_label_3
    _geom_angle_site_symmetry_1
    _geom_angle_site_symmetry_3
    _geom_angle
    _geom_angle_publ_flag
    C4 S1 C6 . . 88.81(17) ?
    C7 O1 C8 . . 116.8(3) ?
    C3 N1 N2 . . 104.8(3) ?
    N1 N2 C1 . . 111.8(3) ?
    N1 N2 C11 . . 118.3(3) ?
    C1 N2 C11 . . 129.8(3) ?
    C4 N3 C5 . . 110.6(3) ?
    C2 C1 N2 . . 106.4(3) ?
    C2 C1 C17 . . 128.9(3) ?
    N2 C1 C17 . . 124.7(3) ?
    C1 C2 C3 . . 105.1(3) ?
    C1 C2 H2A . . 127.4 ?
    C3 C2 H2A . . 127.4 ?
    N1 C3 C2 . . 111.8(3) ?
    N1 C3 C4 . . 119.4(3) ?
    C2 C3 C4 . . 128.7(3) ?
    N3 C4 C3 . . 123.1(3) ?
    N3 C4 S1 . . 115.5(3) ?
    C3 C4 S1 . . 121.4(3) ?
    C6 C5 N3 . . 114.5(3) ?
    C6 C5 C10 . . 126.7(3) ?
    N3 C5 C10 . . 118.8(3) ?
    C5 C6 C7 . . 127.6(3) ?
    C5 C6 S1 . . 110.6(3) ?
    C7 C6 S1 . . 121.8(3) ?
    O2 C7 O1 . . 124.5(3) ?
    O2 C7 C6 . . 124.8(3) ?
    O1 C7 C6 . . 110.7(3) ?
    O1 C8 C9 . . 107.1(3) ?
    O1 C8 H8A . . 110.3 ?
    C9 C8 H8A . . 110.3 ?
    O1 C8 H8B . . 110.3 ?
    C9 C8 H8B . . 110.3 ?
    H8A C8 H8B . . 108.6 ?
    C8 C9 H9A . . 109.5 ?
    C8 C9 H9B . . 109.5 ?
    H9A C9 H9B . . 109.5 ?
    C8 C9 H9C . . 109.5 ?
    H9A C9 H9C . . 109.5 ?
    H9B C9 H9C . . 109.5 ?
    C5 C10 H10A . . 109.5 ?
    C5 C10 H10B . . 109.5 ?
    H10A C10 H10B . . 109.5 ?
    C5 C10 H10C . . 109.5 ?
    H10A C10 H10C . . 109.5 ?
    H10B C10 H10C . . 109.5 ?
    C12 C11 C16 . . 120.9(3) ?
    C12 C11 N2 . . 118.1(3) ?
    C16 C11 N2 . . 121.0(3) ?
    C13 C12 C11 . . 119.6(3) ?
    C13 C12 H12A . . 120.2 ?
    C11 C12 H12A . . 120.2 ?
    C14 C13 C12 . . 118.5(4) ?
    C14 C13 H13A . . 120.8 ?
    C12 C13 H13A . . 120.8 ?
    F1 C14 C13 . . 118.2(4) ?
    F1 C14 C15 . . 118.6(4) ?
    C13 C14 C15 . . 123.2(3) ?
    C14 C15 C16 . . 118.1(3) ?
    C14 C15 H15A . . 120.9 ?
    C16 C15 H15A . . 120.9 ?
    C11 C16 C15 . . 119.6(4) ?
    C11 C16 H16A . . 120.2 ?
    C15 C16 H16A . . 120.2 ?
    C18 C17 C22 . . 119.1(3) ?
    C18 C17 C1 . . 121.8(3) ?
    C22 C17 C1 . . 119.0(3) ?
    C19 C18 C17 . . 120.5(3) ?
    C19 C18 H18A . . 119.8 ?
    C17 C18 H18A . . 119.8 ?
    C20 C19 C18 . . 118.9(4) ?
    C20 C19 H19A . . 120.6 ?
    C18 C19 H19A . . 120.6 ?
    C21 C20 C19 . . 122.2(3) ?
    C21 C20 Cl1 . . 119.5(3) ?
    C19 C20 Cl1 . . 118.3(3) ?
    C20 C21 C22 . . 118.4(3) ?
    C20 C21 H21A . . 120.8 ?
    C22 C21 H21A . . 120.8 ?
    C21 C22 C17 . . 120.9(4) ?
    C21 C22 H22A . . 119.6 ?
    C17 C22 H22A . . 119.6 ?
loop_
    _geom_torsion_atom_site_label_1
    _geom_torsion_atom_site_label_2
    _geom_torsion_atom_site_label_3
    _geom_torsion_atom_site_label_4
    _geom_torsion_site_symmetry_1
    _geom_torsion_site_symmetry_2
    _geom_torsion_site_symmetry_3
    _geom_torsion_site_symmetry_4
    _geom_torsion
    _geom_torsion_publ_flag
    C3 N1 N2 C1 . . . . 0.2(4) ?
    C3 N1 N2 C11 . . . . 177.3(3) ?
    N1 N2 C1 C2 . . . . -0.2(4) ?
    C11 N2 C1 C2 . . . . -176.9(3) ?
    N1 N2 C1 C17 . . . . 177.8(3) ?
    C11 N2 C1 C17 . . . . 1.1(6) ?
    N2 C1 C2 C3 . . . . 0.1(4) ?
    C17 C1 C2 C3 . . . . -177.8(4) ?
    N2 N1 C3 C2 . . . . -0.1(4) ?
    N2 N1 C3 C4 . . . . 178.5(3) ?
    C1 C2 C3 N1 . . . . 0.0(4) ?
    C1 C2 C3 C4 . . . . -178.5(4) ?
    C5 N3 C4 C3 . . . . 179.1(3) ?
    C5 N3 C4 S1 . . . . 0.0(4) ?
    N1 C3 C4 N3 . . . . -174.4(3) ?
    C2 C3 C4 N3 . . . . 4.0(6) ?
    N1 C3 C4 S1 . . . . 4.7(5) ?
    C2 C3 C4 S1 . . . . -176.9(3) ?
    C6 S1 C4 N3 . . . . 0.4(3) ?
    C6 S1 C4 C3 . . . . -178.8(3) ?
    C4 N3 C5 C6 . . . . -0.4(5) ?
    C4 N3 C5 C10 . . . . 178.2(3) ?
    N3 C5 C6 C7 . . . . 179.9(3) ?
    C10 C5 C6 C7 . . . . 1.4(7) ?
    N3 C5 C6 S1 . . . . 0.7(4) ?
    C10 C5 C6 S1 . . . . -177.8(3) ?
    C4 S1 C6 C5 . . . . -0.6(3) ?
    C4 S1 C6 C7 . . . . -179.8(3) ?
    C8 O1 C7 O2 . . . . -2.1(6) ?
    C8 O1 C7 C6 . . . . 178.0(3) ?
    C5 C6 C7 O2 . . . . 3.9(6) ?
    S1 C6 C7 O2 . . . . -177.0(3) ?
    C5 C6 C7 O1 . . . . -176.2(4) ?
    S1 C6 C7 O1 . . . . 2.9(4) ?
    C7 O1 C8 C9 . . . . 154.3(4) ?
    N1 N2 C11 C12 . . . . -34.4(5) ?
    C1 N2 C11 C12 . . . . 142.0(4) ?
    N1 N2 C11 C16 . . . . 145.5(3) ?
    C1 N2 C11 C16 . . . . -38.0(5) ?
    C16 C11 C12 C13 . . . . 1.8(5) ?
    N2 C11 C12 C13 . . . . -178.2(3) ?
    C11 C12 C13 C14 . . . . 1.0(5) ?
    C12 C13 C14 F1 . . . . 178.4(3) ?
    C12 C13 C14 C15 . . . . -2.1(6) ?
    F1 C14 C15 C16 . . . . 179.8(3) ?
    C13 C14 C15 C16 . . . . 0.3(6) ?
    C12 C11 C16 C15 . . . . -3.6(6) ?
    N2 C11 C16 C15 . . . . 176.5(3) ?
    C14 C15 C16 C11 . . . . 2.5(6) ?
    C2 C1 C17 C18 . . . . 123.4(4) ?
    N2 C1 C17 C18 . . . . -54.1(5) ?
    C2 C1 C17 C22 . . . . -55.6(5) ?
    N2 C1 C17 C22 . . . . 126.9(4) ?
    C22 C17 C18 C19 . . . . -0.2(5) ?
    C1 C17 C18 C19 . . . . -179.2(3) ?
    C17 C18 C19 C20 . . . . 0.2(6) ?
    C18 C19 C20 C21 . . . . -0.1(6) ?
    C18 C19 C20 Cl1 . . . . 178.8(3) ?
    C19 C20 C21 C22 . . . . 0.0(6) ?
    Cl1 C20 C21 C22 . . . . -178.9(3) ?
    C20 C21 C22 C17 . . . . 0.0(6) ?
    C18 C17 C22 C21 . . . . 0.1(5) ?
    C1 C17 C22 C21 . . . . 179.1(3) ?
loop_
    _geom_hbond_atom_site_label_D
    _geom_hbond_atom_site_label_H
    _geom_hbond_atom_site_label_A
    _geom_hbond_site_symmetry_A
    _geom_hbond_distance_DH
    _geom_hbond_distance_HA
    _geom_hbond_distance_DA
    _geom_hbond_angle_DHA
    _geom_hbond_publ_flag
    C15 H15A O2 4_466 0.93 2.48 3.251(5) 140.9 yes
