# Supplementary material for: Ethyl 2-[5-(4-chloro­phen­yl)-1-(4-fluoro­phen­yl)-1H-pyrazol-3-yl]-4-methyl­thia­zole-5-carboxyl­ate
Source: Acta Crystallogr Sect E Struct Rep Online. 2010 Oct 23;66(Pt 11):o2925. doi: 10.1107/S1600536810042066 (PMC3009042; doi:10.1107/S1600536810042066)
Supplement: Supplementary file 2 [file e-66-o2925-Isup2.hkl]

# 
# h,k,l, Fc-squared, Fo-squared, sigma(Fo-squared) and status flag 
# 
data_I
_shelx_title ' mv81m in P2(1)/c  (100K)' 
_shelx_refln_list_code          4 
_shelx_F_calc_maximum      348.04 
_exptl_crystal_F_000       912.00 
_reflns_d_resolution_high  0.7697 
 
loop_ 
 _symmetry_equiv_pos_as_xyz 
 'x, y, z' 
 '-x, y+1/2, -z+1/2' 
 '-x, -y, -z' 
 'x, -y-1/2, z-1/2' 
 
_cell_length_a    12.0296 
_cell_length_b    19.4428 
_cell_length_c     9.5847 
_cell_angle_alpha  90.000 
_cell_angle_beta  112.922 
_cell_angle_gamma  90.000 
 
_shelx_F_squared_multiplier     1.000 
 
loop_ 
 _refln_index_h 
 _refln_index_k 
 _refln_index_l 
 _refln_F_squared_calc 
 _refln_F_squared_meas 
 _refln_F_squared_sigma 
 _refln_observed_status 
   1   0   0     2589.50     2487.60     34.95 o 
   2   0   0     1063.63     1020.81     14.98 o 
   3   0   0     1857.35     1892.27     24.00 o 
   4   0   0    11003.40    10725.56    112.93 o 
   5   0   0     4252.25     4143.25     40.43 o 
   6   0   0     1706.03     1800.55     22.01 o 
   7   0   0     2800.62     2731.20     31.29 o 
   8   0   0        8.58        3.68      2.56 o 
   9   0   0      307.45      290.03     13.88 o 
  10   0   0       13.04       17.04      4.60 o 
  11   0   0       35.49       21.66      7.59 o 
  12   0   0       11.97       11.22      6.16 o 
  13   0   0       47.39       53.73     11.55 o 
  14   0   0      640.05      659.55     30.05 o 
   1   1   0     5006.22     5000.83     48.16 o 
   2   1   0     7844.42     7610.02     55.58 o 
   3   1   0       11.39       14.26      1.61 o 
   4   1   0        6.07        4.40      1.44 o 
   5   1   0       45.03       79.37      3.01 o 
   6   1   0     1896.07     2014.36     16.54 o 
   7   1   0      352.48      362.20      6.20 o 
   8   1   0     1082.34     1132.11     12.90 o 
   9   1   0        1.10        3.40      2.30 o 
  10   1   0       16.11       17.00      3.36 o 
  11   1   0      166.64      192.88     12.45 o 
  12   1   0       82.94       89.16      9.17 o 
  13   1   0      118.51      110.18     10.58 o 
  14   1   0      120.69      127.14     11.67 o 
   0   2   0    20939.37    21221.32    313.58 o 
   1   2   0      722.37      740.92      8.27 o 
   2   2   0      423.03      452.85      6.34 o 
   3   2   0     6097.03     6062.20     48.36 o 
   4   2   0     1765.01     1757.73     16.27 o 
   5   2   0      291.69      252.33      4.68 o 
   6   2   0       15.94       -0.72      1.32 o 
   7   2   0      816.59      778.56      9.62 o 
   8   2   0      616.50      624.04      9.21 o 
   9   2   0      542.61      535.66      9.93 o 
  10   2   0     1127.03     1116.50     18.50 o 
  11   2   0      603.62      588.59     26.58 o 
  12   2   0      553.22      610.68     19.17 o 
  13   2   0        4.13        5.60      5.29 o 
  14   2   0       18.72       14.58      6.68 o 
   1   3   0      981.72     1040.47     10.55 o 
   2   3   0      224.28      234.41      4.78 o 
   3   3   0     3083.36     3242.73     28.24 o 
   4   3   0    10863.19    11028.86     75.74 o 
   5   3   0      339.97      348.83      5.65 o 
   6   3   0      761.77      766.24      9.31 o 
   7   3   0       50.21       72.73      3.60 o 
   8   3   0     1444.52     1505.93     16.12 o 
   9   3   0     1042.57     1073.06     14.19 o 
  10   3   0      243.31      255.07      9.27 o 
  11   3   0     2613.90     2604.19     45.75 o 
  12   3   0       42.62       50.85      7.56 o 
  13   3   0        2.68        2.28      5.08 o 
  14   3   0        7.08       13.35      7.84 o 
   0   4   0     2309.88     2421.27     37.02 o 
   1   4   0       32.16       29.88      2.08 o 
   2   4   0     5879.09     6015.52     48.39 o 
   3   4   0     1158.68     1228.49     14.37 o 
   4   4   0      275.21      292.01      5.06 o 
   5   4   0      462.56      495.45      6.85 o 
   6   4   0     1326.77     1338.41     13.04 o 
   7   4   0      164.38      143.96      4.95 o 
   8   4   0        0.05        5.49      2.05 o 
   9   4   0      553.42      549.55     10.33 o 
  10   4   0        2.15        5.98      2.81 o 
  11   4   0     1821.73     1835.51     35.92 o 
  12   4   0      674.71      654.24     25.99 o 
  13   4   0      453.29      450.84     17.74 o 
  14   4   0       13.20        2.77      6.93 o 
   1   5   0     1777.81     1771.31     17.54 o 
   2   5   0      287.44      348.43      6.18 o 
   3   5   0    10388.54    10572.53     76.10 o 
   4   5   0      263.33      246.04      4.78 o 
   5   5   0      915.29      883.23      9.82 o 
   6   5   0      471.68      486.88      7.24 o 
   7   5   0     3167.35     3278.94     26.02 o 
   8   5   0      178.85      163.52      5.73 o 
   9   5   0       26.51       21.43      3.23 o 
  10   5   0       91.78       84.48      7.25 o 
  11   5   0        7.38        0.79      3.63 o 
  12   5   0       26.14       32.58      6.79 o 
  13   5   0        0.02        6.49      5.39 o 
  14   5   0      267.82      281.89     19.06 o 
   0   6   0      537.17      604.16     12.08 o 
   1   6   0      155.54      151.58      4.38 o 
   2   6   0      220.35      264.13      5.82 o 
   3   6   0      199.98      228.45      4.58 o 
   4   6   0      441.23      426.96      6.31 o 
   5   6   0     1963.76     1972.14     17.23 o 
   6   6   0     1821.04     1970.34     17.53 o 
   7   6   0      500.47      528.94      8.34 o 
   8   6   0      105.51      105.53      4.73 o 
   9   6   0      125.36      137.93      7.51 o 
  10   6   0      163.12      194.13     12.01 o 
  11   6   0      180.48      188.49     14.38 o 
  12   6   0       75.34       68.78      8.65 o 
  13   6   0       49.25       51.61      8.12 o 
   1   7   0     7588.65     8004.33     59.50 o 
   2   7   0     1227.06     1258.62     11.75 o 
   3   7   0     1827.16     1803.31     16.37 o 
   4   7   0       22.19       29.75      2.16 o 
   5   7   0     2863.83     2894.32     22.97 o 
   6   7   0        4.73        2.17      1.44 o 
   7   7   0      502.79      541.76      8.64 o 
   8   7   0      374.57      409.23      8.34 o 
   9   7   0      420.06      441.82     11.41 o 
  10   7   0       88.13       63.82      6.64 o 
  11   7   0      660.80      646.13     19.38 o 
  12   7   0      140.47      148.90     11.94 o 
  13   7   0       20.30       31.76      8.35 o 
   0   8   0     3700.14     4346.30     49.90 o 
   1   8   0        5.36        8.90      1.44 o 
   2   8   0     3074.20     3234.27     25.90 o 
   3   8   0      263.91      281.71      5.23 o 
   4   8   0     2275.67     2497.57     21.34 o 
   5   8   0      952.95     1044.64     11.58 o 
   6   8   0      364.74      359.60      6.64 o 
   7   8   0       75.31       86.60      4.27 o 
   8   8   0     1769.74     1784.21     20.18 o 
   9   8   0      141.42      126.47      6.97 o 
  10   8   0       84.07       92.97      9.40 o 
  11   8   0       62.60       66.50      8.11 o 
  12   8   0      136.78      139.12     11.62 o 
  13   8   0       15.22        4.27      6.40 o 
   1   9   0      108.31      120.13      3.80 o 
   2   9   0      490.06      626.78      8.63 o 
   3   9   0     2003.87     2219.98     19.14 o 
   4   9   0      173.20      139.92      4.15 o 
   5   9   0      590.07      690.77      9.45 o 
   6   9   0       57.56       65.21      3.52 o 
   7   9   0       15.54       13.28      2.23 o 
   8   9   0       54.91       40.31      3.88 o 
   9   9   0      672.44      685.26     16.56 o 
  10   9   0      978.94     1013.05     24.71 o 
  11   9   0        4.85        2.07      4.40 o 
  12   9   0        0.05        4.19      5.36 o 
  13   9   0       32.56       35.82      9.04 o 
   0  10   0      619.46      699.95     12.86 o 
   1  10   0        6.01        9.93      1.54 o 
   2  10   0      110.35      118.28      4.26 o 
   3  10   0       72.45       95.23      3.86 o 
   4  10   0      391.79      459.55      7.36 o 
   5  10   0        0.59        4.47      1.60 o 
   6  10   0     3239.85     3243.26     28.74 o 
   7  10   0     2208.94     2269.73     22.86 o 
   8  10   0      128.02      123.61      6.37 o 
   9  10   0     2452.87     2495.63     37.38 o 
  10  10   0       16.81       13.54      6.98 o 
  11  10   0       83.09       81.20      8.96 o 
  12  10   0      265.38      293.39     14.86 o 
  13  10   0       24.81       25.00      8.75 o 
   1  11   0      232.88      273.53      5.82 o 
   2  11   0      153.31      204.42      5.36 o 
   3  11   0      107.24      123.50      5.78 o 
   4  11   0      503.96      498.61      8.33 o 
   5  11   0       33.20       32.56      2.67 o 
   6  11   0      726.02      703.29     10.74 o 
   7  11   0       12.39       21.74      2.74 o 
   8  11   0       50.00       49.89      4.93 o 
   9  11   0       84.22       87.45      7.54 o 
  10  11   0       80.66       78.44     13.97 o 
  11  11   0       70.20       70.02      8.49 o 
  12  11   0       87.39       66.37      8.73 o 
   0  12   0     4181.93     4002.99     47.55 o 
   1  12   0      324.29      337.81      7.00 o 
   2  12   0     1690.13     1661.92     17.48 o 
   3  12   0      352.79      371.24      7.39 o 
   4  12   0     4383.25     4560.34     37.36 o 
   5  12   0     2150.14     2252.47     23.75 o 
   6  12   0      728.00      733.52     11.86 o 
   7  12   0     1298.12     1274.33     19.01 o 
   8  12   0      480.48      525.43     13.67 o 
   9  12   0      100.99      107.24      9.59 o 
  10  12   0       27.82       21.95      5.64 o 
  11  12   0      295.30      309.85     14.61 o 
  12  12   0      161.76      157.19     15.29 o 
   1  13   0     2493.81     2616.36     24.96 o 
   2  13   0        8.21       21.27      2.44 o 
   3  13   0     1850.78     1711.20     19.52 o 
   4  13   0      776.24      748.37     12.34 o 
   5  13   0     4441.74     4487.35     45.13 o 
   6  13   0        0.31        6.15      2.66 o 
   7  13   0     1176.56     1197.55     19.27 o 
   8  13   0      323.81      332.23     11.36 o 
   9  13   0     1246.58     1258.43     25.72 o 
  10  13   0        1.95        0.66      4.37 o 
  11  13   0      107.54      106.56      9.29 o 
  12  13   0        2.21       -1.70      5.75 o 
   0  14   0     1035.58     1064.68     22.28 o 
   1  14   0      612.51      599.47     10.95 o 
   2  14   0      193.48      182.94      6.76 o 
   3  14   0      102.27      140.79      6.75 o 
   4  14   0      726.12      692.70     12.93 o 
   5  14   0      946.79     1011.11     18.27 o 
   6  14   0     1285.23     1280.09     22.58 o 
   7  14   0     1541.61     1525.89     27.88 o 
   8  14   0        0.10        1.50      4.94 o 
   9  14   0       41.47       44.31      6.82 o 
  10  14   0       61.19       60.04      7.44 o 
  11  14   0      226.14      217.33     15.34 o 
   1  15   0       12.21       13.66      2.64 o 
   2  15   0      346.39      357.21     16.04 o 
   3  15   0        3.76        6.87      2.58 o 
   4  15   0     3804.62     3755.82     46.55 o 
   5  15   0       54.80       40.94      5.07 o 
   6  15   0      706.21      685.21     18.42 o 
   7  15   0     2474.68     2431.42     41.87 o 
   8  15   0      813.46      824.92     24.34 o 
   9  15   0      464.43      472.15     17.32 o 
  10  15   0        8.38       -1.18      4.98 o 
  11  15   0      502.43      516.81     23.15 o 
   0  16   0       24.00       26.34      5.74 o 
   1  16   0      444.09      470.76     12.49 o 
   2  16   0       34.98       21.33      4.18 o 
   3  16   0     1284.79     1254.45     22.02 o 
   4  16   0     2679.88     2584.53     37.86 o 
   5  16   0      290.91      275.53     11.26 o 
   6  16   0       34.80       26.86      5.22 o 
   7  16   0      124.25      122.84     10.78 o 
   8  16   0      196.23      201.34     11.95 o 
   9  16   0       15.06        7.72      5.36 o 
  10  16   0       28.72       23.15      8.41 o 
  11  16   0      158.78      144.48     14.68 o 
   1  17   0      188.97      213.93     14.34 o 
   2  17   0       40.23       47.12      5.93 o 
   3  17   0     2666.89     2593.10     38.15 o 
   4  17   0     1494.00     1503.42     27.85 o 
   5  17   0        3.69        1.96      3.78 o 
   6  17   0      109.10      112.92      9.75 o 
   7  17   0      163.95      252.06     54.61 o 
   8  17   0       13.70        8.24      5.02 o 
   9  17   0      115.81       97.39      9.87 o 
  10  17   0        0.26        5.02      6.63 o 
   0  18   0      165.73      176.29     12.53 o 
   1  18   0       96.21       95.70      7.48 o 
   2  18   0     3325.42     3096.04     45.77 o 
   3  18   0      349.76      368.92     17.76 o 
   4  18   0     1002.23      964.32     23.89 o 
   5  18   0        2.29        0.79      4.12 o 
   6  18   0        7.39        4.98      4.71 o 
   7  18   0      250.95      275.83     13.28 o 
   8  18   0       13.12        9.32      5.32 o 
   9  18   0       43.94       43.66      9.36 o 
  10  18   0       27.23       13.96      7.31 o 
   1  19   0      384.23      368.62     14.21 o 
   2  19   0       77.70       84.01      7.90 o 
   3  19   0       36.38       39.69      6.35 o 
   4  19   0      210.35      212.00     11.84 o 
   5  19   0      277.86      287.81     30.81 o 
   6  19   0        1.29        5.64      5.09 o 
   7  19   0        6.28       23.23      8.92 o 
   8  19   0        3.48        0.77      4.91 o 
   9  19   0      276.41      224.75     18.02 o 
   0  20   0      305.81      290.98     18.11 o 
   1  20   0      271.91      261.67     12.21 o 
   2  20   0      169.31      204.10     11.44 o 
   3  20   0        2.24       -1.01      3.24 o 
   4  20   0      154.87      172.12     12.15 o 
   5  20   0      172.14      168.17     13.23 o 
   6  20   0       63.07       79.46      9.05 o 
   7  20   0      372.24      404.23     15.62 o 
   8  20   0       59.39       46.91      9.51 o 
   1  21   0      121.81      145.78     11.05 o 
   2  21   0       23.04       39.60      6.78 o 
   3  21   0       27.27       26.56      6.19 o 
   4  21   0        5.17        5.21      4.75 o 
   5  21   0       39.34       31.52      9.10 o 
   6  21   0       16.50       26.45      6.62 o 
   7  21   0        2.01       -0.36      5.51 o 
   8  21   0       88.21       86.96     19.77 o 
   0  22   0      466.95      428.66     23.68 o 
   1  22   0        0.20       -4.57      4.33 o 
   2  22   0       18.40       11.96      5.60 o 
   3  22   0      387.02      359.46     15.71 o 
   4  22   0      111.62      136.54     11.47 o 
   5  22   0       62.97       61.83      8.39 o 
   6  22   0        8.51        4.96      6.55 o 
   7  22   0        2.95        4.82      7.05 o 
   1  23   0        3.15        2.79      5.17 o 
   2  23   0       14.35       13.29      5.79 o 
   3  23   0       47.19       33.03      7.96 o 
   4  23   0       22.47       18.23      6.18 o 
   5  23   0        0.25       11.49      7.02 o 
   0  24   0      241.52      278.95     22.14 o 
   1  24   0        3.04        3.95      5.22 o 
   2  24   0      200.32      212.89     14.34 o 
   3  24   0        3.70       -1.98      5.08 o 
   4  24   0       72.95       56.18     10.41 o 
   1  25   0      763.08      769.26     23.32 o 
   2  25   0        4.18       -0.98      6.46 o 
 -14   1   1       17.12       -1.02      8.68 o 
 -13   1   1      475.18      482.19     28.22 o 
 -12   1   1      219.26      215.33     10.52 o 
 -11   1   1      238.32      230.45      8.28 o 
 -10   1   1     1212.55     1221.95     16.22 o 
  -9   1   1      769.91      712.19     10.56 o 
  -8   1   1       85.51      112.21      4.62 o 
  -7   1   1       18.26       22.90      2.00 o 
  -6   1   1      189.90      170.14      3.91 o 
  -5   1   1       40.57       38.35      2.56 o 
  -4   1   1     1453.77     1397.21     15.09 o 
  -3   1   1      841.01      856.86     10.23 o 
  -2   1   1     1484.31     1463.24     15.10 o 
  -1   1   1       10.93        8.34      0.91 o 
   0   1   1     1075.78      962.55     10.07 o 
   1   1   1     1352.03     1233.17     23.80 o 
   2   1   1     6619.54     6503.82     54.30 o 
   3   1   1       37.25       56.62      2.61 o 
   4   1   1     2782.07     2756.66     21.36 o 
   5   1   1       82.23      107.35      3.90 o 
   6   1   1     3023.62     2961.52     24.76 o 
   7   1   1       38.46       26.74      2.35 o 
   8   1   1      213.96      192.96      6.06 o 
   9   1   1       82.42       63.96      6.78 o 
  10   1   1       28.23       31.04      6.13 o 
  11   1   1      249.45      249.08     13.20 o 
  12   1   1      151.23      148.65     15.97 o 
  13   1   1      190.48      195.32     14.46 o 
 -14   2   1       72.48       67.56     27.55 o 
 -13   2   1      617.07      572.79     30.58 o 
 -12   2   1        0.64       -1.85      3.71 o 
 -11   2   1        7.96        0.31      2.92 o 
 -10   2   1      810.95      834.86     13.03 o 
  -9   2   1      108.04      104.53      4.76 o 
  -8   2   1      381.88      400.85      7.14 o 
  -7   2   1       50.04       39.99      2.56 o 
  -6   2   1      115.48      165.58      4.35 o 
  -5   2   1     3568.16     3696.64     27.71 o 
  -4   2   1      884.51      940.64     11.60 o 
  -3   2   1     7198.62     6943.51     56.55 o 
  -2   2   1     8736.06     8770.83     75.98 o 
  -1   2   1       42.43       28.61      1.95 o 
   0   2   1      995.09      973.83     11.78 o 
   1   2   1      792.57      837.92      9.89 o 
   2   2   1    21359.77    21239.49    176.31 o 
   3   2   1     1227.67     1160.14     12.43 o 
   4   2   1        2.92        0.25      1.20 o 
   5   2   1      382.10      396.08      6.42 o 
   6   2   1     1168.35     1273.28     14.01 o 
   7   2   1      531.53      519.01      8.21 o 
   8   2   1       51.11       30.55      2.98 o 
   9   2   1       79.75       75.78      8.63 o 
  10   2   1       27.84       23.83      5.44 o 
  11   2   1       67.73       65.25      9.59 o 
  12   2   1      253.74      264.72     14.72 o 
  13   2   1       48.88       26.73      7.64 o 
 -14   3   1       14.41       26.69     10.88 o 
 -13   3   1      171.63      164.99     26.64 o 
 -12   3   1     1297.27     1374.48     25.86 o 
 -11   3   1      457.99      480.30     11.03 o 
 -10   3   1        1.92        5.17      2.49 o 
  -9   3   1      666.37      708.32     11.17 o 
  -8   3   1     2134.15     2098.93     20.37 o 
  -7   3   1      155.90      118.68      4.24 o 
  -6   3   1       16.74        9.72      1.65 o 
  -5   3   1     1300.25     1311.83     13.06 o 
  -4   3   1      233.33      233.92      5.44 o 
  -3   3   1      876.55      823.19     10.98 o 
  -2   3   1     3442.51     3449.78     31.30 o 
  -1   3   1    22468.78    22667.54    195.27 o 
   0   3   1     7381.34     7592.93     60.71 o 
   1   3   1    10637.72    10520.79     86.91 o 
   2   3   1    14742.22    15004.76    122.87 o 
   3   3   1       57.15       62.08      2.76 o 
   4   3   1      505.38      535.55      6.90 o 
   5   3   1      328.58      335.34      5.74 o 
   6   3   1      165.91      167.56      4.72 o 
   7   3   1       35.30       30.97      2.68 o 
   8   3   1      185.87      189.70      7.12 o 
   9   3   1      122.98      115.20      9.05 o 
  10   3   1      263.94      249.97     12.43 o 
  11   3   1      463.11      494.52     17.63 o 
  12   3   1      491.63      508.60     18.90 o 
  13   3   1      130.45      113.04     11.71 o 
 -14   4   1      124.99      131.71     19.73 o 
 -13   4   1      305.94      330.29     23.95 o 
 -12   4   1      345.49      333.12     11.76 o 
 -11   4   1     2414.96     2495.70     31.60 o 
 -10   4   1     1126.33     1180.14     16.68 o 
  -9   4   1      421.27      403.64      8.82 o 
  -8   4   1      159.11      148.90      5.28 o 
  -7   4   1     2249.62     2430.88     20.36 o 
  -6   4   1     1234.50     1160.47     11.62 o 
  -5   4   1      274.54      250.93      4.89 o 
  -4   4   1     1566.42     1598.96     15.79 o 
  -3   4   1       14.12       11.23      2.05 o 
  -2   4   1     2233.56     2224.48     22.28 o 
  -1   4   1     5329.72     5764.87     44.38 o 
   0   4   1      100.73      109.44      4.10 o 
   1   4   1      372.53      376.76      5.88 o 
   2   4   1     1128.35     1124.25     12.55 o 
   3   4   1     1049.13     1039.92     11.55 o 
   4   4   1      279.99      268.40      4.88 o 
   5   4   1      995.00     1003.73     11.09 o 
   6   4   1     1870.89     1938.71     18.02 o 
   7   4   1      178.22      163.97      4.93 o 
   8   4   1        2.50       -0.32      2.02 o 
   9   4   1      821.77      839.19     17.89 o 
  10   4   1       43.08       41.91      6.73 o 
  11   4   1      431.77      451.23     16.96 o 
  12   4   1        0.92        3.10      5.69 o 
  13   4   1     1910.82     2073.00     42.19 o 
 -14   5   1      476.98      439.40     28.33 o 
 -13   5   1       49.08       42.73     32.60 o 
 -12   5   1      945.11      981.92     26.66 o 
 -11   5   1        0.24        6.10      3.79 o 
 -10   5   1        0.30        1.06      3.08 o 
  -9   5   1     1736.02     1827.60     21.42 o 
  -8   5   1      169.47      196.32      6.05 o 
  -7   5   1      154.64      133.41      4.56 o 
  -6   5   1      967.03     1082.66     11.32 o 
  -5   5   1    12778.39    13866.49     88.11 o 
  -4   5   1       50.49       44.28      3.29 o 
  -3   5   1       31.61       32.66      2.83 o 
  -2   5   1      182.07      180.73      4.69 o 
  -1   5   1      688.41      733.49      9.48 o 
   0   5   1        3.17        3.70      1.52 o 
   1   5   1     5124.99     5223.13     43.21 o 
   2   5   1     1743.23     1678.59     17.40 o 
   3   5   1      828.42      854.09      9.75 o 
   4   5   1     2465.92     2556.58     21.82 o 
   5   5   1       18.89       38.00      2.57 o 
   6   5   1     1198.19     1272.43     13.63 o 
   7   5   1     1062.56     1078.06     12.60 o 
   8   5   1      123.49      130.26      5.32 o 
   9   5   1      158.40      194.08     11.07 o 
  10   5   1      350.51      346.13     14.46 o 
  11   5   1      266.33      257.83     13.47 o 
  12   5   1      494.57      547.67     19.60 o 
  13   5   1       46.16       43.90      8.43 o 
 -14   6   1       25.55       31.93     11.72 o 
 -13   6   1        4.55       -0.76     10.52 o 
 -12   6   1      283.72      347.54     30.98 o 
 -11   6   1     1967.11     2136.17     44.09 o 
 -10   6   1      929.40      974.79     16.25 o 
  -9   6   1      133.72      151.64      6.37 o 
  -8   6   1      296.87      326.92      7.23 o 
  -7   6   1       90.00      123.88      4.51 o 
  -6   6   1       69.04       76.11      3.34 o 
  -5   6   1      105.71      149.09      3.99 o 
  -4   6   1      597.92      639.66      8.07 o 
  -3   6   1     6984.73     7206.15     58.66 o 
  -2   6   1      176.71      160.48      4.79 o 
  -1   6   1      659.73      656.01      9.36 o 
   0   6   1     1629.33     1599.03     17.63 o 
   1   6   1     7209.80     7231.02     80.60 o 
   2   6   1      592.42      531.66      6.90 o 
   3   6   1      886.30      742.76      8.44 o 
   4   6   1     3601.98     3678.64     28.11 o 
   5   6   1     3268.14     3090.21     25.42 o 
   6   6   1     1332.36     1419.52     14.89 o 
   7   6   1      113.39      113.63      5.27 o 
   8   6   1      340.02      330.03      8.86 o 
   9   6   1       58.10       65.01      6.33 o 
  10   6   1     1427.05     1469.82     31.51 o 
  11   6   1       95.23      114.56     10.64 o 
  12   6   1       99.70       69.65      9.09 o 
  13   6   1      292.85      285.50     22.95 o 
 -14   7   1       25.12       38.41     12.99 o 
 -13   7   1       85.60       49.18     13.26 o 
 -12   7   1      250.90      232.38     15.84 o 
 -11   7   1        3.59        4.46      3.81 o 
 -10   7   1     1901.68     1879.43     25.76 o 
  -9   7   1      190.78      185.87      6.93 o 
  -8   7   1      289.42      321.99      7.37 o 
  -7   7   1       64.96       55.51      3.32 o 
  -6   7   1      169.00      180.96      4.70 o 
  -5   7   1     1580.59     1776.81     15.77 o 
  -4   7   1      338.14      320.88      5.78 o 
  -3   7   1     1864.82     2138.21     19.70 o 
  -2   7   1     3220.82     3214.69     27.53 o 
  -1   7   1       48.23       40.27      2.71 o 
   0   7   1     7962.20     8291.88     67.61 o 
   1   7   1     4044.09     4087.59     30.78 o 
   2   7   1      749.20      715.97      8.58 o 
   3   7   1       19.49       36.41      2.47 o 
   4   7   1     1616.24     1495.29     14.27 o 
   5   7   1     9734.54     9732.52     67.93 o 
   6   7   1       25.65       27.74      2.63 o 
   7   7   1      250.92      273.03      7.49 o 
   8   7   1      746.77      742.27     13.02 o 
   9   7   1       48.57       54.62      7.11 o 
  10   7   1       85.72       95.50      9.65 o 
  11   7   1      488.65      482.20     17.87 o 
  12   7   1      664.36      706.87     22.18 o 
  13   7   1       92.07       66.80      9.38 o 
 -14   8   1      186.55      195.35     23.36 o 
 -13   8   1      222.52      245.07     34.11 o 
 -12   8   1      142.02      118.22     12.29 o 
 -11   8   1      429.20      441.33     15.12 o 
 -10   8   1      165.75      168.30      7.95 o 
  -9   8   1      794.42      834.27     14.64 o 
  -8   8   1     2322.83     2318.97     24.63 o 
  -7   8   1      272.62      295.98      6.64 o 
  -6   8   1        0.86        1.02      1.50 o 
  -5   8   1      755.53      831.27      9.85 o 
  -4   8   1     6589.04     6775.68     46.43 o 
  -3   8   1     3276.29     3245.82     26.31 o 
  -2   8   1       90.20       91.67      3.47 o 
  -1   8   1      714.19      751.32      9.13 o 
   0   8   1     4487.07     4893.26     36.58 o 
   1   8   1        0.92        6.07      1.36 o 
   2   8   1     3082.08     3320.64     25.85 o 
   3   8   1       87.42       81.61      3.47 o 
   4   8   1        7.85       12.48      1.74 o 
   5   8   1     2330.28     2360.27     21.62 o 
   6   8   1     1518.17     1536.03     16.02 o 
   7   8   1     1871.31     1890.27     19.51 o 
   8   8   1      297.37      321.40     10.24 o 
   9   8   1      982.22     1066.32     28.03 o 
  10   8   1      121.53      116.74     10.59 o 
  11   8   1     1331.79     1382.41     31.58 o 
  12   8   1        1.12        0.35      5.44 o 
  13   8   1      308.35      359.01     16.79 o 
 -13   9   1        8.92       11.47      8.96 o 
 -12   9   1      710.93      719.67     25.04 o 
 -11   9   1       54.05       38.44      6.13 o 
 -10   9   1      245.05      253.75      9.34 o 
  -9   9   1      636.22      656.71     13.12 o 
  -8   9   1     1428.95     1444.35     18.77 o 
  -7   9   1     6659.69     6815.17     51.51 o 
  -6   9   1     2145.07     2165.31     19.99 o 
  -5   9   1     1963.58     1977.13     18.17 o 
  -4   9   1     2487.47     2768.83     22.68 o 
  -3   9   1     4093.24     4295.71     31.55 o 
  -2   9   1      750.35      804.51      9.40 o 
  -1   9   1     5572.40     5762.44     42.01 o 
   0   9   1      244.09      305.74      5.43 o 
   1   9   1      261.36      358.65      6.19 o 
   2   9   1      180.77      241.06      5.22 o 
   3   9   1        1.81        1.96      1.30 o 
   4   9   1      975.11     1000.93     12.10 o 
   5   9   1      110.41      106.42      4.21 o 
   6   9   1       70.47       76.97      3.92 o 
   7   9   1      664.26      702.97     11.17 o 
   8   9   1     2064.79     2096.99     32.06 o 
   9   9   1     1051.58     1030.23     25.07 o 
  10   9   1      279.35      282.16     13.97 o 
  11   9   1       22.32       22.43      9.81 o 
  12   9   1      288.05      312.46     22.62 o 
 -13  10   1       26.00       15.11     12.65 o 
 -12  10   1       38.67       39.70      8.42 o 
 -11  10   1      290.53      324.65     32.86 o 
 -10  10   1      461.78      474.71     14.85 o 
  -9  10   1       19.89       19.17      3.52 o 
  -8  10   1       43.43       53.44      4.36 o 
  -7  10   1        2.42       10.59      2.49 o 
  -6  10   1     1137.31     1131.29     13.60 o 
  -5  10   1     1749.79     1752.14     17.11 o 
  -4  10   1       95.95       82.96      3.87 o 
  -3  10   1      371.69      339.86      5.93 o 
  -2  10   1      471.34      499.58      7.40 o 
  -1  10   1     2779.07     3035.85     24.67 o 
   0  10   1     1435.87     1660.22     15.48 o 
   1  10   1     1249.48     1306.95     13.52 o 
   2  10   1     5617.31     6005.03     43.58 o 
   3  10   1       36.35       35.40      2.70 o 
   4  10   1       19.40       16.03      2.57 o 
   5  10   1     1147.91     1189.74     13.86 o 
   6  10   1      481.08      475.46      8.64 o 
   7  10   1       54.15       52.90      3.79 o 
   8  10   1     1093.84     1110.86     22.49 o 
   9  10   1     1733.53     1747.91     35.25 o 
  10  10   1       18.83       12.92      5.54 o 
  11  10   1       51.72       51.15      8.51 o 
  12  10   1      153.37      143.74     12.50 o 
 -13  11   1      283.10      258.36     26.18 o 
 -12  11   1       29.43       13.94      7.03 o 
 -11  11   1       12.55       14.02      5.95 o 
 -10  11   1      467.35      441.33     14.48 o 
  -9  11   1       53.98       54.47      5.08 o 
  -8  11   1      334.21      334.29      9.49 o 
  -7  11   1      318.44      313.00      8.32 o 
  -6  11   1      964.08      910.73     13.18 o 
  -5  11   1      268.61      283.15      6.47 o 
  -4  11   1      138.25      135.81      4.64 o 
  -3  11   1      552.91      671.73      9.41 o 
  -2  11   1     3799.78     4006.65     31.53 o 
  -1  11   1     1861.19     2270.08     20.78 o 
   0  11   1     1723.33     1823.04     17.39 o 
   1  11   1      379.68      399.04      7.02 o 
   2  11   1     1669.52     1602.50     16.56 o 
   3  11   1     1380.78     1539.86     16.82 o 
   4  11   1     2078.40     2110.30     20.77 o 
   5  11   1       14.28       10.84      2.00 o 
   6  11   1     1841.11     1844.95     21.07 o 
   7  11   1     1260.15     1270.48     17.27 o 
   8  11   1      515.99      486.06     14.51 o 
   9  11   1       90.10      118.34      9.39 o 
  10  11   1      151.66      155.54     11.98 o 
  11  11   1      103.58      112.04      9.92 o 
  12  11   1        0.44        5.43      5.38 o 
 -13  12   1       23.60       19.27     11.13 o 
 -12  12   1      266.95      271.49     17.99 o 
 -11  12   1        5.61        9.88      6.27 o 
 -10  12   1        0.29        9.41      3.85 o 
  -9  12   1       35.16       45.11      5.24 o 
  -8  12   1      319.26      330.16     12.01 o 
  -7  12   1      193.02      229.57     13.23 o 
  -6  12   1      409.43      430.83      9.51 o 
  -5  12   1      153.35      151.36      5.94 o 
  -4  12   1      887.25      882.91     11.65 o 
  -3  12   1      434.92      441.35      7.79 o 
  -2  12   1      108.35      109.04      4.45 o 
  -1  12   1      467.75      485.28      8.17 o 
   0  12   1       25.08       33.46      2.70 o 
   1  12   1     1035.37     1087.53     13.18 o 
   2  12   1      538.13      612.42      9.69 o 
   3  12   1     1155.03     1145.04     14.32 o 
   4  12   1      167.60      178.14      6.02 o 
   5  12   1       44.03       47.23      4.70 o 
   6  12   1       87.08       82.93      5.00 o 
   7  12   1      415.21      418.51     13.10 o 
   8  12   1      969.17     1004.16     24.57 o 
   9  12   1        7.79        5.83      4.98 o 
  10  12   1      435.03      406.68     16.71 o 
  11  12   1      252.93      237.38     19.47 o 
  12  12   1       11.18       18.74      6.63 o 
 -12  13   1       43.79       57.51     10.48 o 
 -11  13   1      233.05      260.14     17.60 o 
 -10  13   1        1.72       10.58      5.02 o 
  -9  13   1      181.16      183.25     13.73 o 
  -8  13   1      283.43      272.10     10.18 o 
  -7  13   1     2764.65     2697.77     33.09 o 
  -6  13   1      848.11      851.23     14.08 o 
  -5  13   1     1417.33     1406.25     19.11 o 
  -4  13   1     1385.60     1405.99     18.22 o 
  -3  13   1       63.03       74.15      4.72 o 
  -2  13   1        0.19        0.77      1.74 o 
  -1  13   1        9.99       17.56      2.27 o 
   0  13   1      166.59      204.46      5.94 o 
   1  13   1      165.99      169.95      6.99 o 
   2  13   1      106.19       93.15      4.52 o 
   3  13   1      331.50      310.14      7.67 o 
   4  13   1      134.62      141.30      5.82 o 
   5  13   1      237.20      259.57      8.16 o 
   6  13   1      513.25      529.98     12.86 o 
   7  13   1      126.16      121.90      8.95 o 
   8  13   1       92.63       81.16      8.46 o 
   9  13   1      165.94      156.48     12.08 o 
  10  13   1      270.27      269.44     15.34 o 
  11  13   1       27.58       11.42      6.16 o 
 -12  14   1      159.39      173.37     17.80 o 
 -11  14   1      146.84      149.99     14.41 o 
 -10  14   1        1.09       -4.61      4.51 o 
  -9  14   1       26.46       34.79      5.39 o 
  -8  14   1      225.30      250.48      9.04 o 
  -7  14   1        1.91        3.41      2.81 o 
  -6  14   1        2.45        7.12      4.01 o 
  -5  14   1      731.97      738.03     14.33 o 
  -4  14   1      277.43      254.19      8.12 o 
  -3  14   1      107.74      115.91      6.79 o 
  -2  14   1      218.86      216.39      7.16 o 
  -1  14   1     1241.50     1183.95     16.69 o 
   0  14   1      803.91      763.48     12.86 o 
   1  14   1        0.16        4.58      2.02 o 
   2  14   1      124.96      145.69      6.37 o 
   3  14   1      143.29      145.65      6.30 o 
   4  14   1      400.67      376.08      9.85 o 
   5  14   1      297.62      302.53     10.29 o 
   6  14   1       21.25       21.73      4.38 o 
   7  14   1       19.64       16.25      4.65 o 
   8  14   1      471.27      481.51     17.13 o 
   9  14   1       11.89       14.75      6.25 o 
  10  14   1       50.03       50.43      8.06 o 
  11  14   1       26.63       24.66      6.65 o 
 -12  15   1      141.82      150.49     16.73 o 
 -11  15   1       20.53       18.66      6.55 o 
 -10  15   1      132.06      112.90     10.31 o 
  -9  15   1       29.77       22.91      5.00 o 
  -8  15   1      216.33      223.58     15.36 o 
  -7  15   1      282.96      259.32      9.95 o 
  -6  15   1        0.03        1.41      2.93 o 
  -5  15   1      405.62      409.19     11.60 o 
  -4  15   1      657.74      668.87     15.60 o 
  -3  15   1      622.66      624.08     16.85 o 
  -2  15   1        0.44        1.58      2.16 o 
  -1  15   1       10.33       17.84      3.09 o 
   0  15   1        0.42        6.67      2.16 o 
   1  15   1        6.77        8.69      2.40 o 
   2  15   1        0.70        1.03      2.29 o 
   3  15   1      368.59      390.69     10.53 o 
   4  15   1      202.84      201.51      8.58 o 
   5  15   1       72.04       66.07      8.75 o 
   6  15   1       77.15       67.66      8.03 o 
   7  15   1      156.07      140.78     10.86 o 
   8  15   1      224.11      244.91     13.77 o 
   9  15   1      266.83      279.83     15.41 o 
  10  15   1      335.25      316.43     16.03 o 
  11  15   1      375.60      371.57     16.93 o 
 -11  16   1       62.85       70.25     10.76 o 
 -10  16   1      409.50      402.64     30.40 o 
  -9  16   1      442.13      435.71     18.50 o 
  -8  16   1      118.08      123.07      9.32 o 
  -7  16   1      713.32      712.09     16.13 o 
  -6  16   1      605.06      651.31     22.00 o 
  -5  16   1      113.70      106.71      7.70 o 
  -4  16   1     1499.40     1527.07     25.63 o 
  -3  16   1     2315.56     2239.43     33.12 o 
  -2  16   1      638.19      683.58     15.35 o 
  -1  16   1      725.19      724.84     14.94 o 
   0  16   1      924.60      904.27     16.94 o 
   1  16   1       87.55      101.04      6.72 o 
   2  16   1       70.89       76.00      6.50 o 
   3  16   1      324.49      303.81     11.14 o 
   4  16   1      843.35      850.23     19.56 o 
   5  16   1      120.84      112.85     10.61 o 
   6  16   1       28.52       21.62      6.15 o 
   7  16   1        7.29        8.63      4.59 o 
   8  16   1       73.34       58.93      8.34 o 
   9  16   1      360.92      372.41     16.53 o 
  10  16   1       24.63       17.71      6.52 o 
 -11  17   1      273.75      241.68     17.64 o 
 -10  17   1      209.52      200.66     16.79 o 
  -9  17   1      473.44      482.39     32.50 o 
  -8  17   1      101.73      100.43     11.21 o 
  -7  17   1       39.94       43.99      6.28 o 
  -6  17   1       16.47       13.51      4.24 o 
  -5  17   1      236.98      240.93     16.06 o 
  -4  17   1      576.60      579.19     15.45 o 
  -3  17   1      133.04      135.07      9.60 o 
  -2  17   1        3.21        4.91      3.04 o 
  -1  17   1     1160.60     1137.28     21.60 o 
   0  17   1        0.48        6.94      3.68 o 
   1  17   1       97.83       81.14      6.73 o 
   2  17   1       14.70       20.34      5.55 o 
   3  17   1       63.72       70.75      7.93 o 
   4  17   1     1589.59     1535.47     28.62 o 
   5  17   1       45.95       46.05      6.89 o 
   6  17   1       47.24       60.78      7.70 o 
   7  17   1      426.62      435.92     18.66 o 
   8  17   1      131.48      100.94     13.36 o 
   9  17   1       35.26       34.05      7.72 o 
  10  17   1      314.80      320.21     19.48 o 
 -10  18   1       94.77       79.69     11.70 o 
  -9  18   1       82.83       83.48     10.47 o 
  -8  18   1       15.05       20.22      6.50 o 
  -7  18   1      261.65      265.41     14.74 o 
  -6  18   1      120.93      116.70     10.09 o 
  -5  18   1       15.50       10.85      4.38 o 
  -4  18   1      337.72      355.88     12.46 o 
  -3  18   1      863.36      768.25     21.75 o 
  -2  18   1     1594.77     1525.31     27.82 o 
  -1  18   1     1639.98     1581.44     28.44 o 
   0  18   1      193.87      184.19     13.05 o 
   1  18   1      498.30      533.95     16.55 o 
   2  18   1      366.82      355.11     16.12 o 
   3  18   1      530.34      539.70     20.05 o 
   4  18   1      109.47       91.25      8.92 o 
   5  18   1      268.71      286.94     13.40 o 
   6  18   1      964.52     1017.71     25.98 o 
   7  18   1      355.21      370.95     17.26 o 
   8  18   1       36.36       30.07      7.19 o 
   9  18   1       89.11       86.11     10.06 o 
  -9  19   1       83.81      115.59     12.32 o 
  -8  19   1      228.06      192.30     15.11 o 
  -7  19   1        3.32        4.42      6.08 o 
  -6  19   1      177.53      175.92     14.76 o 
  -5  19   1       56.03       49.51      8.37 o 
  -4  19   1      327.20      364.48     17.20 o 
  -3  19   1       69.22       82.75      7.85 o 
  -2  19   1       47.54       62.72      6.51 o 
  -1  19   1      476.57      499.64     15.21 o 
   0  19   1     1725.88     1662.81     30.02 o 
   1  19   1      223.07      224.79     10.82 o 
   2  19   1     1700.93     1627.60     49.84 o 
   3  19   1      498.02      481.50     16.77 o 
   4  19   1        5.39       10.91      4.66 o 
   5  19   1      461.00      481.51     17.51 o 
   6  19   1      115.10      110.58     10.44 o 
   7  19   1       46.93       49.94      8.24 o 
   8  19   1        1.38       -1.38      5.35 o 
  -9  20   1       72.34       77.97     11.54 o 
  -8  20   1      369.46      373.09     18.35 o 
  -7  20   1       19.00       19.85      7.89 o 
  -6  20   1      269.31      241.41     17.17 o 
  -5  20   1        4.28        1.83      5.22 o 
  -4  20   1      128.46      143.40     16.29 o 
  -3  20   1        0.25        0.88      3.88 o 
  -2  20   1        7.81        8.84      5.19 o 
  -1  20   1      314.26      295.42     16.14 o 
   0  20   1       80.38      100.32      9.82 o 
   1  20   1       54.10       74.60      8.14 o 
   2  20   1      467.30      410.56     15.67 o 
   3  20   1      536.57      540.43     18.28 o 
   4  20   1      142.12      124.12     10.80 o 
   5  20   1       23.21       32.98      6.83 o 
   6  20   1      214.40      214.48     14.22 o 
   7  20   1        0.94        1.43      5.29 o 
   8  20   1       34.18       38.26     10.40 o 
  -8  21   1      514.96      544.90     30.71 o 
  -7  21   1      140.99      122.71     13.68 o 
  -6  21   1       93.36       97.51     12.11 o 
  -5  21   1      931.02      908.19     29.86 o 
  -4  21   1        0.60        0.20      5.32 o 
  -3  21   1      746.52      685.26     37.75 o 
  -2  21   1        7.85       11.28      4.67 o 
  -1  21   1      331.86      310.73     13.87 o 
   0  21   1      247.79      246.27     12.90 o 
   1  21   1      477.38      486.13     17.08 o 
   2  21   1      104.75      121.78     12.18 o 
   3  21   1      105.37      120.39     10.84 o 
   4  21   1      286.65      274.16     14.90 o 
   5  21   1      148.80      144.50     11.86 o 
   6  21   1       49.12       42.12      7.95 o 
   7  21   1      232.14      218.75     20.29 o 
  -7  22   1       49.41       49.58     10.20 o 
  -6  22   1      615.68      620.52     24.99 o 
  -5  22   1       40.19       37.14      8.52 o 
  -4  22   1      667.99      651.59     25.06 o 
  -3  22   1       88.37      110.90     13.19 o 
  -2  22   1        8.74        6.41      6.36 o 
  -1  22   1      370.64      362.16     30.76 o 
   0  22   1        3.07        0.15      4.36 o 
   1  22   1      607.70      613.29     19.50 o 
   2  22   1        1.96        2.17      4.88 o 
   3  22   1        0.71        3.63      4.86 o 
   4  22   1      701.57      712.12     21.90 o 
   5  22   1       12.54       16.88      6.35 o 
   6  22   1      186.40      157.36     20.47 o 
  -6  23   1       65.10       46.71      9.56 o 
  -5  23   1       99.00       99.00     12.79 o 
  -4  23   1      103.37      114.81     13.30 o 
  -3  23   1       92.98       72.69     12.03 o 
  -2  23   1     1477.62     1472.74     39.81 o 
  -1  23   1       10.61        2.78      6.05 o 
   0  23   1      560.20      564.31     23.55 o 
   1  23   1      275.72      272.17     17.78 o 
   2  23   1     1059.65     1066.88     32.90 o 
   3  23   1      130.49      161.82     15.40 o 
   4  23   1      778.91      847.96     29.23 o 
   5  23   1      382.56      381.89     20.47 o 
  -4  24   1      617.64      632.57     25.85 o 
  -3  24   1      158.12      169.04     16.02 o 
  -2  24   1        6.19       18.59      7.73 o 
  -1  24   1      492.29      515.08     23.05 o 
   0  24   1       64.60       48.23     10.05 o 
   1  24   1      909.38      916.91     30.72 o 
   2  24   1      116.05      109.37     16.03 o 
   3  24   1      734.69      721.65     27.11 o 
  -2  25   1      335.94      333.25     19.10 o 
  -1  25   1        0.03        2.67      6.56 o 
   0  25   1      385.74      356.00     37.51 o 
   1  25   1        5.12       19.12      7.72 o 
 -15   0   2        3.61        4.54     13.31 o 
 -14   0   2      436.41      440.00     39.38 o 
 -13   0   2      572.66      594.54     29.58 o 
 -12   0   2      124.24      119.01     18.81 o 
 -11   0   2       61.86       69.39      9.32 o 
 -10   0   2     3204.83     3348.42     51.82 o 
  -9   0   2     1142.07     1136.52     22.35 o 
  -8   0   2      598.41      661.33     14.03 o 
  -7   0   2        4.07        1.90      2.31 o 
  -6   0   2     1101.26     1187.91     19.54 o 
  -5   0   2      758.03      827.48     14.48 o 
  -4   0   2      940.23      891.67     22.45 o 
  -3   0   2       56.23       25.93      3.06 o 
  -2   0   2       78.68       70.70      4.54 o 
  -1   0   2     1111.59     1133.68     21.90 o 
   0   0   2     1854.34     1786.07     18.53 o 
   1   0   2    18479.28    19380.99    673.10 o 
   2   0   2    30713.74    31121.72    495.96 o 
   3   0   2     4228.93     4028.95     51.59 o 
   4   0   2     2558.76     2752.80     30.11 o 
   5   0   2     1507.75     1346.39     18.21 o 
   6   0   2      514.67      506.48     12.47 o 
   7   0   2     1217.35     1236.71     20.14 o 
   8   0   2       92.94       71.94     12.76 o 
   9   0   2     2325.06     2340.17     47.68 o 
  10   0   2        9.65        9.58      5.89 o 
  11   0   2       35.64       27.98      9.68 o 
  12   0   2        4.18       -1.97     10.82 o 
  13   0   2        3.82       12.78      9.59 o 
 -15   1   2      161.19      128.96     19.87 o 
 -14   1   2       16.54       14.17     10.22 o 
 -13   1   2       21.51        9.32      6.09 o 
 -12   1   2     1035.85     1027.49     26.16 o 
 -11   1   2      250.64      279.99     12.03 o 
 -10   1   2      207.63      221.75      8.66 o 
  -9   1   2      295.59      305.25      8.80 o 
  -8   1   2       82.03       75.92      3.99 o 
  -7   1   2      238.01      258.90      6.03 o 
  -6   1   2     2079.58     2092.21     20.28 o 
  -5   1   2     1207.07     1366.05     14.65 o 
  -4   1   2     4271.30     4208.23     36.04 o 
  -3   1   2     4269.94     3934.55     33.56 o 
  -2   1   2     2240.98     2141.87     22.18 o 
  -1   1   2        2.58        0.55      1.22 o 
   0   1   2      131.77      138.99      2.78 o 
   1   1   2   121131.03   107206.77   2122.55 o 
   2   1   2     9129.36     8986.79     99.83 o 
   3   1   2        1.48       -1.93      1.50 o 
   4   1   2     1382.37     1343.94     13.16 o 
   5   1   2     3784.09     3905.03     30.91 o 
   6   1   2     1139.98     1090.03     13.41 o 
   7   1   2       20.49       21.02      2.61 o 
   8   1   2     1305.98     1296.62     22.06 o 
   9   1   2       58.61       50.91      6.08 o 
  10   1   2      424.84      468.20     23.80 o 
  11   1   2      434.25      406.16     16.23 o 
  12   1   2      287.81      294.37     14.98 o 
  13   1   2       20.35       18.86      7.19 o 
 -15   2   2       32.90       44.91     13.86 o 
 -14   2   2      941.38      973.84     41.25 o 
 -13   2   2       13.92        2.44      5.57 o 
 -12   2   2      172.35      188.42     15.31 o 
 -11   2   2      149.06      166.48      9.96 o 
 -10   2   2     1232.47     1206.04     19.50 o 
  -9   2   2     2622.98     2651.76     28.62 o 
  -8   2   2      747.44      721.31     10.74 o 
  -7   2   2     5374.04     5534.32     42.47 o 
  -6   2   2      143.81      185.98      5.44 o 
  -5   2   2     2513.37     2440.08     21.78 o 
  -4   2   2       89.74      104.13      3.68 o 
  -3   2   2     6641.80     6781.13     55.24 o 
  -2   2   2      179.92      184.27      3.91 o 
  -1   2   2    15141.37    14850.10    115.13 o 
   0   2   2     4072.41     3921.27     46.70 o 
   1   2   2      280.58      251.46      5.17 o 
   2   2   2     3462.34     3354.41     44.86 o 
   3   2   2     1719.53     1721.55     24.05 o 
   4   2   2     1200.63     1231.63     12.51 o 
   5   2   2       33.15       41.87      2.66 o 
   6   2   2      513.03      569.09      8.77 o 
   7   2   2      355.24      368.68      7.52 o 
   8   2   2       66.87       60.15      8.18 o 
   9   2   2      403.78      369.28     17.96 o 
  10   2   2       65.72       80.72      8.41 o 
  11   2   2        0.22       -0.83      4.98 o 
  12   2   2      395.22      385.98     16.95 o 
  13   2   2       73.63       57.65      8.95 o 
 -15   3   2       53.81       71.23     16.29 o 
 -14   3   2      186.13      215.06     24.42 o 
 -13   3   2       15.81       14.40      6.24 o 
 -12   3   2        6.65        9.13      4.94 o 
 -11   3   2      154.73      167.62     13.41 o 
 -10   3   2     2119.18     2010.50     28.32 o 
  -9   3   2        3.33        6.03      2.57 o 
  -8   3   2     2299.11     2268.34     22.92 o 
  -7   3   2       98.84      122.80      4.83 o 
  -6   3   2     3165.75     3108.14     28.37 o 
  -5   3   2     1216.04     1378.42     15.58 o 
  -4   3   2        1.01        1.95      1.18 o 
  -3   3   2      367.79      421.13      7.38 o 
  -2   3   2     4480.34     4476.13     37.58 o 
  -1   3   2        2.07       -1.62      0.97 o 
   0   3   2     3106.24     2967.65     28.46 o 
   1   3   2     8464.24     8548.97    104.91 o 
   2   3   2      692.60      585.78      8.76 o 
   3   3   2       15.48       25.00      1.91 o 
   4   3   2       54.14       73.49      2.81 o 
   5   3   2       92.98       98.68      3.82 o 
   6   3   2        0.14        0.95      1.53 o 
   7   3   2      158.48      173.71      5.78 o 
   8   3   2        1.58       -0.54      3.65 o 
   9   3   2      513.88      527.59     14.64 o 
  10   3   2       32.31       28.95      5.85 o 
  11   3   2      290.31      289.71     14.29 o 
  12   3   2      150.15      158.22     13.03 o 
  13   3   2      340.15      402.68     17.96 o 
 -15   4   2      128.00      167.95     22.14 o 
 -14   4   2      504.20      535.03     31.06 o 
 -13   4   2        7.74        8.81      5.08 o 
 -12   4   2      433.33      402.01     16.55 o 
 -11   4   2      341.48      311.09     13.40 o 
 -10   4   2     1169.42     1159.82     20.32 o 
  -9   4   2        5.86       11.48      2.95 o 
  -8   4   2      333.48      325.92      7.80 o 
  -7   4   2      199.78      226.46      5.95 o 
  -6   4   2     2452.95     2734.22     26.99 o 
  -5   4   2      113.21      107.76      4.51 o 
  -4   4   2      243.77      291.35      6.25 o 
  -3   4   2     2214.56     2250.63     21.34 o 
  -2   4   2     5788.00     5796.01     51.12 o 
  -1   4   2       21.25       12.78      2.00 o 
   0   4   2     1310.37     1268.18     16.97 o 
   1   4   2     5041.50     5124.49     47.29 o 
   2   4   2       37.75       26.13      2.34 o 
   3   4   2     3269.17     3353.03     32.00 o 
   4   4   2     3530.95     3478.34     27.84 o 
   5   4   2     1495.49     1453.94     14.78 o 
   6   4   2      110.08      119.03      4.66 o 
   7   4   2       99.89      103.07      5.27 o 
   8   4   2      973.32      976.93     18.77 o 
   9   4   2      348.04      346.40     18.93 o 
  10   4   2      300.26      294.98     15.37 o 
  11   4   2       43.23       40.66      8.32 o 
  12   4   2      663.68      682.54     21.90 o 
  13   4   2      223.95      212.08     18.93 o 
 -14   5   2       11.85       -2.02      7.91 o 
 -13   5   2      113.57      128.67     12.77 o 
 -12   5   2      808.40      803.08     21.54 o 
 -11   5   2      402.37      420.10     15.09 o 
 -10   5   2      419.86      433.69     12.76 o 
  -9   5   2        0.08       -0.57      2.55 o 
  -8   5   2       63.59       89.94      4.49 o 
  -7   5   2      161.34      176.83      5.74 o 
  -6   5   2     3651.34     3949.23     34.44 o 
  -5   5   2     3078.11     3213.08     31.00 o 
  -4   5   2     2116.50     2015.66     19.49 o 
  -3   5   2      472.16      455.26      7.95 o 
  -2   5   2     1366.29     1392.57     15.37 o 
  -1   5   2      396.08      427.09      7.51 o 
   0   5   2     7144.25     7182.61     59.94 o 
   1   5   2      392.94      344.47      6.62 o 
   2   5   2      884.12      824.32     10.18 o 
   3   5   2      241.79      251.34      5.30 o 
   4   5   2     1894.32     1877.20     17.54 o 
   5   5   2      378.24      362.18      6.56 o 
   6   5   2     1325.85     1270.43     14.77 o 
   7   5   2     1223.31     1247.02     17.32 o 
   8   5   2      288.51      277.90     10.27 o 
   9   5   2      145.63      156.36      9.63 o 
  10   5   2      722.27      732.00     20.74 o 
  11   5   2       13.07       11.94      5.65 o 
  12   5   2      589.54      581.27     20.36 o 
 -14   6   2      107.06      103.65     17.97 o 
 -13   6   2       11.73       13.44      6.39 o 
 -12   6   2       71.57       70.49      8.15 o 
 -11   6   2       65.68       67.01      7.67 o 
 -10   6   2      281.72      274.52     19.77 o 
  -9   6   2      277.66      261.37      8.59 o 
  -8   6   2      350.00      383.22      8.01 o 
  -7   6   2       12.59        8.24      2.01 o 
  -6   6   2     2052.42     2179.83     20.98 o 
  -5   6   2     3170.30     3385.85     31.72 o 
  -4   6   2      546.93      617.94      9.64 o 
  -3   6   2      108.17       90.92      4.10 o 
  -2   6   2      533.39      518.92      8.33 o 
  -1   6   2     1718.07     1613.79     16.56 o 
   0   6   2      155.53      177.84      4.92 o 
   1   6   2      380.42      428.40      7.63 o 
   2   6   2        1.83        3.07      1.43 o 
   3   6   2     2110.28     2093.72     20.67 o 
   4   6   2        8.02       25.62      2.21 o 
   5   6   2      269.33      289.07      5.75 o 
   6   6   2      324.43      321.01      6.95 o 
   7   6   2      314.37      332.84      9.42 o 
   8   6   2     1112.06     1171.11     21.71 o 
   9   6   2        3.16       10.23      3.87 o 
  10   6   2        8.36        8.82      7.68 o 
  11   6   2        8.95        7.21      5.64 o 
  12   6   2       27.89       14.02      6.80 o 
 -14   7   2      149.57      188.02     24.05 o 
 -13   7   2       22.63       24.26      7.42 o 
 -12   7   2      201.08      212.59     12.93 o 
 -11   7   2        0.06        9.24      3.81 o 
 -10   7   2     1183.22     1143.97     24.44 o 
  -9   7   2      334.98      318.29      9.26 o 
  -8   7   2      500.08      495.50      9.91 o 
  -7   7   2      160.15      168.26      6.38 o 
  -6   7   2     1768.94     1719.00     16.86 o 
  -5   7   2       99.40      130.59      4.74 o 
  -4   7   2     5470.07     5815.92     47.81 o 
  -3   7   2     2550.02     2791.05     27.33 o 
  -2   7   2      382.90      383.13      7.46 o 
  -1   7   2      346.16      376.83      7.49 o 
   0   7   2     1926.16     1930.12     20.88 o 
   1   7   2      712.82      742.17     10.15 o 
   2   7   2      133.94      153.09      4.83 o 
   3   7   2      716.24      740.94      9.33 o 
   4   7   2      998.34      882.57     11.14 o 
   5   7   2       50.31       46.31      2.99 o 
   6   7   2       33.96       40.27      3.09 o 
   7   7   2      208.12      185.88      7.57 o 
   8   7   2      224.30      231.38     13.17 o 
   9   7   2       53.35       45.76      8.45 o 
  10   7   2        0.34       -1.48      4.30 o 
  11   7   2      193.89      216.28     14.70 o 
  12   7   2        1.44        6.55      6.50 o 
 -14   8   2       10.88       13.63     13.04 o 
 -13   8   2      225.51      185.95     15.99 o 
 -12   8   2       12.61        8.52      5.29 o 
 -11   8   2      393.88      370.38     17.17 o 
 -10   8   2       56.00       45.73      6.24 o 
  -9   8   2        6.84        6.56      3.23 o 
  -8   8   2       70.99       63.18      4.62 o 
  -7   8   2       80.56      114.92      4.91 o 
  -6   8   2        5.87        5.09      1.52 o 
  -5   8   2        2.46        4.26      1.46 o 
  -4   8   2     1958.80     2249.12     21.70 o 
  -3   8   2     1981.71     2142.13     22.36 o 
  -2   8   2     3776.92     3917.80     36.64 o 
  -1   8   2     1731.24     1939.12     19.85 o 
   0   8   2     6086.32     6398.64     51.66 o 
   1   8   2      305.38      305.41      6.37 o 
   2   8   2      924.57      923.69     10.75 o 
   3   8   2      207.25      173.98      4.59 o 
   4   8   2      926.08      886.54     11.11 o 
   5   8   2     1014.88      965.04     12.49 o 
   6   8   2      344.97      373.22      7.93 o 
   7   8   2      841.39      821.13     16.82 o 
   8   8   2        0.08       -2.41      4.40 o 
   9   8   2      360.89      346.27     15.98 o 
  10   8   2       15.64       20.63      6.07 o 
  11   8   2      528.87      527.58     16.77 o 
  12   8   2       78.58       82.12      8.90 o 
 -14   9   2       38.82       22.33     11.29 o 
 -13   9   2      195.60      177.27     19.78 o 
 -12   9   2       78.69      102.00     16.97 o 
 -11   9   2        0.43       -3.59      3.71 o 
 -10   9   2       56.65       54.19      5.32 o 
  -9   9   2      343.22      366.65     11.13 o 
  -8   9   2     2652.16     2687.89     31.40 o 
  -7   9   2      278.05      293.55      7.48 o 
  -6   9   2      456.40      430.47      7.99 o 
  -5   9   2      273.74      309.44      6.47 o 
  -4   9   2      154.81      177.65      5.31 o 
  -3   9   2        7.54       11.70      1.88 o 
  -2   9   2      206.96      173.26      4.77 o 
  -1   9   2     1079.08     1179.15     14.60 o 
   0   9   2      234.97      266.97      6.15 o 
   1   9   2     1879.68     2164.88     21.85 o 
   2   9   2       51.52       58.72      3.11 o 
   3   9   2      104.28      116.61      4.40 o 
   4   9   2        1.63        0.95      1.63 o 
   5   9   2     2225.44     2298.83     22.81 o 
   6   9   2      561.33      585.15     10.28 o 
   7   9   2     1404.22     1443.11     21.41 o 
   8   9   2      433.95      447.46     13.93 o 
   9   9   2      160.33      177.63     10.81 o 
  10   9   2       64.14       41.29      6.58 o 
  11   9   2        0.19       -4.72      5.20 o 
  12   9   2       56.94       63.55      8.94 o 
 -13  10   2      138.48      161.89     21.54 o 
 -12  10   2      132.25      135.59     13.45 o 
 -11  10   2      264.33      267.04     12.92 o 
 -10  10   2       73.23       53.08      5.49 o 
  -9  10   2      785.09      814.64     16.82 o 
  -8  10   2      144.41      136.27      7.98 o 
  -7  10   2     1606.48     1596.45     21.01 o 
  -6  10   2      183.96      205.55      6.49 o 
  -5  10   2      812.02      768.25     10.88 o 
  -4  10   2       19.81       38.54      2.86 o 
  -3  10   2     1257.50     1233.87     14.49 o 
  -2  10   2      545.57      590.24      9.71 o 
  -1  10   2       90.26       65.00      3.85 o 
   0  10   2      261.33      271.22      6.02 o 
   1  10   2      226.95      204.60      5.11 o 
   2  10   2      220.24      265.94      5.91 o 
   3  10   2     1011.76     1014.45     12.94 o 
   4  10   2      130.10      125.55      5.11 o 
   5  10   2       54.16       69.20      4.07 o 
   6  10   2      265.17      293.41      7.79 o 
   7  10   2      524.40      531.31     12.32 o 
   8  10   2      332.80      352.12     13.31 o 
   9  10   2      108.40       92.39      9.38 o 
  10  10   2      526.67      496.92     18.15 o 
  11  10   2      150.37      134.12     12.04 o 
  12  10   2      105.70       83.70     10.25 o 
 -13  11   2       15.50       14.82      9.95 o 
 -12  11   2       90.06      100.73     11.20 o 
 -11  11   2      273.16      349.63     23.32 o 
 -10  11   2     1174.05     1199.90     21.98 o 
  -9  11   2       67.00       74.10      6.22 o 
  -8  11   2       27.69       31.28      4.40 o 
  -7  11   2      263.11      267.61      8.54 o 
  -6  11   2     1928.71     1919.17     24.55 o 
  -5  11   2        2.08        1.94      1.79 o 
  -4  11   2     2825.63     2746.88     25.09 o 
  -3  11   2     1604.58     1719.80     17.51 o 
  -2  11   2       72.85       78.29      4.15 o 
  -1  11   2      242.91      240.17      6.18 o 
   0  11   2      540.51      517.89      8.74 o 
   1  11   2      572.95      538.06      8.51 o 
   2  11   2        1.17        4.92      1.76 o 
   3  11   2      670.44      682.87     10.57 o 
   4  11   2      100.28      106.74      5.14 o 
   5  11   2      518.56      546.05      9.91 o 
   6  11   2      584.92      571.11     11.66 o 
   7  11   2       85.99       98.91      7.12 o 
   8  11   2     1919.71     1950.39     35.44 o 
   9  11   2      135.11      111.04      9.82 o 
  10  11   2       33.82       39.25      7.46 o 
  11  11   2       69.68       80.80      9.63 o 
 -13  12   2        0.69       -5.30      8.90 o 
 -12  12   2      132.57      142.79     14.19 o 
 -11  12   2       92.13      104.70     10.64 o 
 -10  12   2       81.98       91.47      7.62 o 
  -9  12   2       23.29       21.70      4.51 o 
  -8  12   2      912.24      903.15     17.91 o 
  -7  12   2      233.03      249.93      9.50 o 
  -6  12   2      735.23      757.52     14.67 o 
  -5  12   2       28.77       21.44      3.33 o 
  -4  12   2     3165.86     3197.46     29.12 o 
  -3  12   2     1001.38     1077.38     14.32 o 
  -2  12   2      765.90      783.94     12.23 o 
  -1  12   2     1592.59     1811.20     19.76 o 
   0  12   2     1319.31     1355.77     15.99 o 
   1  12   2      325.03      296.63      6.54 o 
   2  12   2     1049.65     1098.73     13.79 o 
   3  12   2      237.33      199.01      6.22 o 
   4  12   2      873.48      847.27     12.96 o 
   5  12   2      252.50      269.08     11.20 o 
   6  12   2      646.26      625.14     14.09 o 
   7  12   2      531.31      570.70     14.83 o 
   8  12   2      394.59      423.18     15.83 o 
   9  12   2     1130.22     1156.54     33.29 o 
  10  12   2      759.93      770.54     22.81 o 
  11  12   2       75.75       85.60     10.06 o 
 -13  13   2      324.66      253.74     26.90 o 
 -12  13   2       55.26       38.64      9.78 o 
 -11  13   2      368.28      346.28     17.12 o 
 -10  13   2       16.66       16.07      4.28 o 
  -9  13   2       22.48       28.02      4.99 o 
  -8  13   2      865.55      845.25     17.65 o 
  -7  13   2      343.58      353.57     11.18 o 
  -6  13   2     2429.72     2351.74     35.09 o 
  -5  13   2     1062.77     1083.09     16.36 o 
  -4  13   2       88.71       79.81      5.46 o 
  -3  13   2     4307.41     4393.42     44.91 o 
  -2  13   2       31.29       20.96      2.74 o 
  -1  13   2      278.11      237.27      7.60 o 
   0  13   2      161.49      164.55      5.92 o 
   1  13   2     2404.60     2503.89     24.95 o 
   2  13   2     2010.33     1946.38     22.30 o 
   3  13   2      702.29      631.50     11.38 o 
   4  13   2      515.81      493.19     12.27 o 
   5  13   2     1577.47     1577.54     21.18 o 
   6  13   2     2682.13     2736.30     41.42 o 
   7  13   2        1.09        2.74      3.64 o 
   8  13   2      694.78      743.93     21.29 o 
   9  13   2      126.28       94.86      9.77 o 
  10  13   2      488.67      482.16     18.30 o 
  11  13   2      325.01      350.52     16.27 o 
 -12  14   2      359.07      369.94     27.27 o 
 -11  14   2      338.09      336.93     19.49 o 
 -10  14   2      525.97      515.20     15.90 o 
  -9  14   2      366.25      356.20     12.47 o 
  -8  14   2      220.39      254.81     15.83 o 
  -7  14   2      193.40      207.14     13.57 o 
  -6  14   2      539.63      544.03     13.11 o 
  -5  14   2     2887.71     2912.36     37.87 o 
  -4  14   2     1376.71     1386.62     22.29 o 
  -3  14   2     4090.53     4074.64     44.67 o 
  -2  14   2       45.36       16.77      3.10 o 
  -1  14   2      133.09      124.38      6.72 o 
   0  14   2      715.66      673.04     14.29 o 
   1  14   2        3.18        2.85      2.07 o 
   2  14   2      683.50      684.59     11.95 o 
   3  14   2       74.52       72.95      4.90 o 
   4  14   2      418.60      426.64     10.53 o 
   5  14   2      586.06      588.63     14.28 o 
   6  14   2      320.30      302.78     15.75 o 
   7  14   2      344.18      352.39     14.54 o 
   8  14   2      517.57      515.00     17.93 o 
   9  14   2        0.95        6.89      5.60 o 
  10  14   2       12.61        5.40      5.95 o 
 -12  15   2      355.19      365.49     33.29 o 
 -11  15   2      391.43      422.62     22.88 o 
 -10  15   2     1002.50     1066.96     31.69 o 
  -9  15   2        1.85       11.78      4.33 o 
  -8  15   2       14.11       15.65      4.31 o 
  -7  15   2        5.99       11.77      3.55 o 
  -6  15   2     2165.62     2241.06     33.53 o 
  -5  15   2      619.05      612.98     16.05 o 
  -4  15   2      843.95      859.42     18.82 o 
  -3  15   2     5842.82     5649.13     68.71 o 
  -2  15   2      973.26      931.67     18.70 o 
  -1  15   2        9.49        5.15      2.91 o 
   0  15   2     1623.09     1698.91     25.66 o 
   1  15   2      360.79      370.00     12.56 o 
   2  15   2       13.65       17.91      3.37 o 
   3  15   2      107.51      113.45      6.68 o 
   4  15   2       95.28       89.28      6.59 o 
   5  15   2      261.18      251.87     11.77 o 
   6  15   2      301.03      297.73     12.12 o 
   7  15   2      218.37      209.49     12.26 o 
   8  15   2       26.45       19.72      5.91 o 
   9  15   2      299.20      320.72     15.12 o 
  10  15   2       39.81       29.15      9.13 o 
 -11  16   2      139.68      139.64     14.72 o 
 -10  16   2       73.17       62.92      9.18 o 
  -9  16   2      145.25      113.17      8.50 o 
  -8  16   2      257.11      256.78     12.23 o 
  -7  16   2     1624.60     1667.64     29.82 o 
  -6  16   2      927.53      940.10     21.04 o 
  -5  16   2      670.85      702.41     17.65 o 
  -4  16   2       44.47       47.72      5.63 o 
  -3  16   2     1729.18     1772.11     29.92 o 
  -2  16   2     4406.93     4216.07     55.14 o 
  -1  16   2      423.72      443.02     15.10 o 
   0  16   2       70.66       78.26      7.45 o 
   1  16   2      623.81      596.68     15.30 o 
   2  16   2       47.59       44.79      4.82 o 
   3  16   2      263.33      244.35     12.67 o 
   4  16   2      200.57      198.07     10.49 o 
   5  16   2     1785.65     1817.39     31.56 o 
   6  16   2        9.92        9.85      4.52 o 
   7  16   2       43.44       42.36      7.11 o 
   8  16   2      362.93      370.84     15.79 o 
   9  16   2      207.23      244.16     18.90 o 
 -11  17   2       37.29       26.82      8.84 o 
 -10  17   2        2.82       -0.15      6.30 o 
  -9  17   2       17.22        3.11      4.53 o 
  -8  17   2       81.23       73.77     11.82 o 
  -7  17   2       15.32       13.15      4.89 o 
  -6  17   2       11.30        5.53      6.75 o 
  -5  17   2      110.07      105.74      9.54 o 
  -4  17   2        0.37       -2.94      3.19 o 
  -3  17   2      670.81      658.24     17.29 o 
  -2  17   2        2.79        8.74      3.58 o 
  -1  17   2     2281.16     2201.07     35.04 o 
   0  17   2      611.75      543.52     15.55 o 
   1  17   2      229.15      225.00     10.79 o 
   2  17   2      424.47      448.65     12.85 o 
   3  17   2     1272.58     1185.49     23.34 o 
   4  17   2      724.94      734.49     18.04 o 
   5  17   2      833.51      831.14     19.93 o 
   6  17   2      680.83      723.68     20.84 o 
   7  17   2       50.65       51.90      7.62 o 
   8  17   2      653.26      681.79     38.88 o 
   9  17   2       55.62       51.58     10.25 o 
 -10  18   2      225.38      171.77     30.75 o 
  -9  18   2       87.54       64.90     10.35 o 
  -8  18   2      351.32      310.44     14.38 o 
  -7  18   2        3.19       -6.77      3.38 o 
  -6  18   2       66.18       77.28     12.08 o 
  -5  18   2      137.66      123.43     10.26 o 
  -4  18   2       64.94       75.78      8.25 o 
  -3  18   2      565.09      599.24     17.59 o 
  -2  18   2      194.21      187.70     11.17 o 
  -1  18   2      327.11      298.62     12.90 o 
   0  18   2       18.78       18.88      5.60 o 
   1  18   2      135.54      154.22     11.26 o 
   2  18   2       76.21       73.56      8.02 o 
   3  18   2       16.10       10.08      5.80 o 
   4  18   2      165.30      154.90      9.94 o 
   5  18   2     1936.36     1935.62     37.30 o 
   6  18   2       48.27       40.39      9.16 o 
   7  18   2       36.38       35.87      9.12 o 
   8  18   2       24.03       23.73      8.23 o 
 -10  19   2      185.66      220.35     21.45 o 
  -9  19   2      131.37      140.03     17.00 o 
  -8  19   2       56.90       52.37      7.90 o 
  -7  19   2      145.62      130.12     11.25 o 
  -6  19   2      451.53      477.95     18.01 o 
  -5  19   2        2.95        9.15      4.83 o 
  -4  19   2       15.60       21.99      7.18 o 
  -3  19   2      135.45      133.42     10.47 o 
  -2  19   2      552.74      584.92     18.86 o 
  -1  19   2      758.37      713.89     20.93 o 
   0  19   2      543.28      548.01     18.22 o 
   1  19   2      558.43      527.73     21.17 o 
   2  19   2       52.81       54.50      7.10 o 
   3  19   2      428.27      426.90     19.83 o 
   4  19   2       81.31       82.23     10.89 o 
   5  19   2      150.16      156.39     14.87 o 
   6  19   2        1.54       -3.29      6.07 o 
   7  19   2       61.83       79.92     11.99 o 
   8  19   2      238.82      267.89     18.13 o 
  -9  20   2      518.95      515.62     33.41 o 
  -8  20   2       93.60      118.44     11.89 o 
  -7  20   2      115.48      104.18     15.96 o 
  -6  20   2       12.33       13.15      5.82 o 
  -5  20   2      307.42      334.78     26.38 o 
  -4  20   2       78.61       68.45      8.50 o 
  -3  20   2      488.01      525.70     18.34 o 
  -2  20   2       37.31       49.18      8.76 o 
  -1  20   2       42.66       47.85      7.12 o 
   0  20   2      136.61      140.77     11.28 o 
   1  20   2      723.31      714.73     31.53 o 
   2  20   2      111.24       97.17      9.92 o 
   3  20   2      694.76      717.32     25.74 o 
   4  20   2       51.00       62.94     10.32 o 
   5  20   2      273.87      266.31     18.07 o 
   6  20   2      392.21      361.77     19.64 o 
   7  20   2       83.66       88.17     12.61 o 
  -8  21   2       36.93       38.57     12.67 o 
  -7  21   2       49.89       53.68      9.80 o 
  -6  21   2      163.25      163.63     14.73 o 
  -5  21   2        0.40        1.57      5.33 o 
  -4  21   2      190.80      191.22     16.58 o 
  -3  21   2      157.12      146.81     14.43 o 
  -2  21   2      155.60      160.23     12.47 o 
  -1  21   2      434.12      420.19     17.32 o 
   0  21   2       28.25       26.07      6.37 o 
   1  21   2      311.90      277.13     17.99 o 
   2  21   2        3.65        1.16      5.61 o 
   3  21   2       76.49       83.30     11.38 o 
   4  21   2      319.13      317.40     18.28 o 
   5  21   2        3.19        1.62      6.25 o 
   6  21   2        5.84        3.42      7.39 o 
  -7  22   2       59.66       25.71     12.47 o 
  -6  22   2       79.59       70.15     10.60 o 
  -5  22   2      218.48      225.73     24.18 o 
  -4  22   2       25.20       22.74      7.00 o 
  -3  22   2      208.07      223.35     17.87 o 
  -2  22   2       91.13       95.01     11.96 o 
  -1  22   2       39.47       52.53      9.20 o 
   0  22   2      148.88      142.95     14.05 o 
   1  22   2      257.78      265.19     17.51 o 
   2  22   2        1.08       -0.33      5.68 o 
   3  22   2        6.98       -4.21      6.06 o 
   4  22   2      111.23      102.67     13.70 o 
   5  22   2        3.82        0.95      6.54 o 
  -6  23   2       70.72       71.16     10.81 o 
  -5  23   2       22.93       25.29      7.81 o 
  -4  23   2      656.92      659.03     25.53 o 
  -3  23   2       25.54       11.47      8.84 o 
  -2  23   2      508.13      481.00     26.18 o 
  -1  23   2       26.10       20.22      7.90 o 
   0  23   2        0.26        3.15      6.11 o 
   1  23   2       61.56       57.69     10.99 o 
   2  23   2      138.66      137.11     14.57 o 
   3  23   2      300.63      293.18     19.72 o 
   4  23   2       36.56       33.75      9.16 o 
  -4  24   2      105.17      117.36     13.66 o 
  -3  24   2       30.41       21.73      8.12 o 
  -2  24   2       58.81       70.03     10.63 o 
  -1  24   2       10.66        5.74      6.87 o 
   0  24   2      122.30      124.77     14.11 o 
   1  24   2       83.44       76.28     11.65 o 
   2  24   2        1.48        3.74      6.99 o 
 -15   1   3      117.10      122.40     14.03 o 
 -14   1   3      156.47      166.23     13.93 o 
 -13   1   3      175.00      171.04     19.41 o 
 -12   1   3      482.90      474.16     15.86 o 
 -11   1   3       61.09       74.31     10.96 o 
 -10   1   3     1206.79     1191.10     18.38 o 
  -9   1   3        1.77        4.90      2.58 o 
  -8   1   3      322.80      317.99      7.53 o 
  -7   1   3     1218.80     1194.37     14.60 o 
  -6   1   3       36.92       39.95      3.08 o 
  -5   1   3      995.87     1050.38     11.73 o 
  -4   1   3      111.47      122.00      3.07 o 
  -3   1   3       51.67       52.41      2.86 o 
  -2   1   3      219.55      190.49      5.21 o 
  -1   1   3    21462.89    21103.72    168.49 o 
   0   1   3       34.99       46.05      1.87 o 
   1   1   3        1.69       -0.94      0.88 o 
   2   1   3      244.61      218.20      7.73 o 
   3   1   3     1744.26     1736.07     36.30 o 
   4   1   3      789.40      779.44     14.21 o 
   5   1   3     2221.87     2155.93     23.37 o 
   6   1   3        0.83        4.10      1.68 o 
   7   1   3     1606.97     1644.93     24.77 o 
   8   1   3      443.17      454.98     13.32 o 
   9   1   3       47.79       52.68      5.64 o 
  10   1   3       30.78       11.78     11.33 o 
  11   1   3       21.27       17.64      6.14 o 
  12   1   3       48.10       37.12      9.67 o 
 -15   2   3       69.48       90.78     12.37 o 
 -14   2   3        0.27        1.04      5.94 o 
 -13   2   3      171.91      170.60     15.15 o 
 -12   2   3      366.31      392.10     14.64 o 
 -11   2   3     1014.20     1073.51     32.17 o 
 -10   2   3       42.56       42.61      4.40 o 
  -9   2   3     1521.15     1546.57     20.68 o 
  -8   2   3        2.75        7.14      1.81 o 
  -7   2   3     2649.74     2610.02     24.96 o 
  -6   2   3      497.69      516.12      9.61 o 
  -5   2   3      464.35      437.25      6.75 o 
  -4   2   3      637.36      698.59      7.97 o 
  -3   2   3       50.06       60.92      2.62 o 
  -2   2   3     1259.91     1264.29     15.20 o 
  -1   2   3      827.54      789.95      8.79 o 
   0   2   3     6582.14     6739.48     52.27 o 
   1   2   3     4155.47     4087.91     75.42 o 
   2   2   3      594.19      642.06     14.36 o 
   3   2   3      271.68      323.17      8.45 o 
   4   2   3      740.70      757.96     12.79 o 
   5   2   3      800.06      787.48     12.72 o 
   6   2   3        3.73       11.11      2.22 o 
   7   2   3       41.25       40.42      4.67 o 
   8   2   3      792.60      808.48     16.79 o 
   9   2   3       22.39       28.79      6.11 o 
  10   2   3       72.61       78.35     14.33 o 
  11   2   3        7.17       10.82      5.65 o 
  12   2   3      221.79      227.06     17.52 o 
 -15   3   3       17.55       10.55      8.46 o 
 -14   3   3       38.05       37.23      8.00 o 
 -13   3   3       93.69      108.19      9.91 o 
 -12   3   3      603.53      703.56     23.40 o 
 -11   3   3     1085.80     1116.60     23.88 o 
 -10   3   3      639.37      667.55     19.18 o 
  -9   3   3     1328.27     1312.40     19.36 o 
  -8   3   3      304.88      340.16      7.80 o 
  -7   3   3     1629.68     1609.43     18.43 o 
  -6   3   3     2368.05     2646.90     26.12 o 
  -5   3   3      674.80      593.44      8.77 o 
  -4   3   3     2079.74     2114.96     18.49 o 
  -3   3   3      268.66      242.50      4.20 o 
  -2   3   3      472.47      423.24      5.92 o 
  -1   3   3      522.31      559.21      7.44 o 
   0   3   3       75.79       59.59      2.70 o 
   1   3   3     3248.06     3186.09     34.11 o 
   2   3   3      263.03      203.72      4.87 o 
   3   3   3      170.52      146.35      7.75 o 
   4   3   3        5.23        8.33      1.99 o 
   5   3   3      329.95      326.36      9.24 o 
   6   3   3      152.77      146.85      8.23 o 
   7   3   3      196.79      209.82      8.50 o 
   8   3   3       26.02       28.51      5.09 o 
   9   3   3        4.32        9.16      3.93 o 
  10   3   3       92.54      102.90      9.53 o 
  11   3   3      129.29      138.25     14.47 o 
  12   3   3       57.71       67.89     10.91 o 
 -15   4   3        0.41      -15.26      7.96 o 
 -14   4   3       39.04       42.22      8.19 o 
 -13   4   3       31.78       31.50      7.49 o 
 -12   4   3      829.22      799.99     21.02 o 
 -11   4   3      175.13      163.61     12.83 o 
 -10   4   3     1557.12     1559.61     26.49 o 
  -9   4   3       71.21       78.04      6.42 o 
  -8   4   3     1613.44     1598.25     19.05 o 
  -7   4   3       23.94       40.40      3.46 o 
  -6   4   3     1331.46     1154.88     15.44 o 
  -5   4   3     5001.32     5292.10     45.81 o 
  -4   4   3    18839.06    19860.54    145.10 o 
  -3   4   3      167.49      170.22      3.83 o 
  -2   4   3     1437.67     1406.44     12.96 o 
  -1   4   3     2208.35     2232.07     19.59 o 
   0   4   3     9727.40     9603.04     80.93 o 
   1   4   3       34.32       15.83      2.44 o 
   2   4   3     1419.24     1436.93     18.01 o 
   3   4   3       14.85        6.93      2.35 o 
   4   4   3      892.91      904.75     10.87 o 
   5   4   3      161.07      156.74      7.04 o 
   6   4   3       18.06       20.03      3.08 o 
   7   4   3       22.51       17.80      4.04 o 
   8   4   3       34.89       31.64      5.04 o 
   9   4   3       32.63       35.25      7.53 o 
  10   4   3      578.14      588.63     18.47 o 
  11   4   3      126.37      139.87     11.40 o 
  12   4   3       64.52       43.32     11.23 o 
 -15   5   3      358.52      362.82     23.26 o 
 -14   5   3      372.65      377.51     18.05 o 
 -13   5   3        5.88       12.38      5.22 o 
 -12   5   3        3.02        9.98      5.32 o 
 -11   5   3        5.48        6.08      4.54 o 
 -10   5   3     3004.18     3076.35     44.58 o 
  -9   5   3      154.25      157.93      9.81 o 
  -8   5   3       29.21       17.44      2.85 o 
  -7   5   3       17.57       17.01      2.66 o 
  -6   5   3     3924.67     4339.68     40.43 o 
  -5   5   3       83.81      120.74      4.82 o 
  -4   5   3        2.72       13.88      1.68 o 
  -3   5   3     2040.83     2123.23     22.49 o 
  -2   5   3      431.16      418.25      7.04 o 
  -1   5   3        2.78        0.78      1.21 o 
   0   5   3      107.02      113.01      4.42 o 
   1   5   3     1878.08     1889.06     27.60 o 
   2   5   3       28.37       58.19      3.74 o 
   3   5   3      110.92      114.51      4.56 o 
   4   5   3      381.95      299.19      5.87 o 
   5   5   3      357.49      395.61      8.44 o 
   6   5   3      104.43      128.67      6.95 o 
   7   5   3      139.80      126.32      7.24 o 
   8   5   3       79.45       67.57      7.06 o 
   9   5   3      141.15      167.42      8.78 o 
  10   5   3       16.87       23.40      5.24 o 
  11   5   3       15.88       13.25      9.26 o 
  12   5   3      122.71      113.60     13.25 o 
 -15   6   3      367.39      421.59     25.04 o 
 -14   6   3      423.84      487.47     19.04 o 
 -13   6   3      907.13      950.74     24.85 o 
 -12   6   3       92.94       77.25      8.13 o 
 -11   6   3     1316.01     1291.56     26.68 o 
 -10   6   3       27.84       10.61      3.85 o 
  -9   6   3     2592.04     2437.89     32.87 o 
  -8   6   3      829.57      848.23     15.25 o 
  -7   6   3      405.42      396.02      8.74 o 
  -6   6   3       11.81        6.68      2.39 o 
  -5   6   3      103.14      116.84      4.98 o 
  -4   6   3      970.97     1117.12     13.68 o 
  -3   6   3     2037.16     2112.62     21.99 o 
  -2   6   3       12.20       28.46      2.42 o 
  -1   6   3     3544.50     3510.57     35.14 o 
   0   6   3      343.21      313.93      7.33 o 
   1   6   3      267.05      217.15      6.49 o 
   2   6   3     5961.54     5812.33     58.76 o 
   3   6   3      643.32      629.84      9.98 o 
   4   6   3     1231.92     1155.21     14.51 o 
   5   6   3      177.53      178.97      5.36 o 
   6   6   3     4527.08     4534.38     48.34 o 
   7   6   3      306.45      305.89     16.73 o 
   8   6   3      692.67      745.58     16.28 o 
   9   6   3        2.78       10.90      4.36 o 
  10   6   3      399.35      402.26     15.42 o 
  11   6   3        2.35        2.58      6.32 o 
  12   6   3       30.10       44.31      9.38 o 
 -14   7   3      449.91      473.71     20.48 o 
 -13   7   3        5.57        4.86      5.57 o 
 -12   7   3       46.52       64.64      8.48 o 
 -11   7   3      144.44      134.61     12.98 o 
 -10   7   3     2312.45     2297.32     39.30 o 
  -9   7   3        7.76       11.00      3.66 o 
  -8   7   3     1800.19     1843.50     26.39 o 
  -7   7   3      114.85      101.44      5.21 o 
  -6   7   3      514.35      575.58     10.18 o 
  -5   7   3       30.76       47.78      3.34 o 
  -4   7   3     1495.37     1591.09     19.23 o 
  -3   7   3     2065.51     2269.92     28.05 o 
  -2   7   3      998.67      991.08     14.03 o 
  -1   7   3      180.91      182.27      6.11 o 
   0   7   3      122.64       91.94      4.71 o 
   1   7   3        8.63       13.04      2.31 o 
   2   7   3     1009.81     1033.11     15.20 o 
   3   7   3     1714.01     1611.55     18.14 o 
   4   7   3      119.36      101.07      4.73 o 
   5   7   3        6.65        4.02      2.17 o 
   6   7   3      123.01      134.87      7.72 o 
   7   7   3     1767.78     1803.95     27.01 o 
   8   7   3      597.55      633.56     22.01 o 
   9   7   3      172.32      177.74     10.80 o 
  10   7   3      248.87      236.83     16.18 o 
  11   7   3      531.59      577.31     23.19 o 
 -14   8   3       19.75       28.57      8.24 o 
 -13   8   3       88.57      115.20     10.96 o 
 -12   8   3      353.34      335.10     15.85 o 
 -11   8   3      417.24      386.32     14.85 o 
 -10   8   3      132.27      136.11     11.50 o 
  -9   8   3      835.03      779.52     19.82 o 
  -8   8   3      409.20      339.62     10.07 o 
  -7   8   3      312.65      352.99      8.65 o 
  -6   8   3     5575.20     5679.56     46.29 o 
  -5   8   3      631.33      662.00     11.20 o 
  -4   8   3     3939.67     4035.72     39.57 o 
  -3   8   3       62.42      112.13      5.50 o 
  -2   8   3     5998.14     6237.20     57.94 o 
  -1   8   3      833.31      693.24     11.85 o 
   0   8   3     1080.61     1121.70     16.04 o 
   1   8   3     4382.65     4607.21     42.71 o 
   2   8   3       37.91       53.22      4.16 o 
   3   8   3        6.63        3.46      1.80 o 
   4   8   3       42.58       38.06      3.22 o 
   5   8   3     1359.04     1365.44     17.78 o 
   6   8   3      576.93      546.66     13.57 o 
   7   8   3       11.91       12.73      3.50 o 
   8   8   3       90.18       88.53      6.95 o 
   9   8   3       15.06       14.87      5.02 o 
  10   8   3        3.44        8.81      6.59 o 
  11   8   3       13.77        2.62      7.25 o 
 -14   9   3       17.96       15.58      8.21 o 
 -13   9   3      206.15      183.10     12.83 o 
 -12   9   3       71.47       79.10      9.99 o 
 -11   9   3       21.17       19.95      4.85 o 
 -10   9   3      190.39      193.25     10.56 o 
  -9   9   3     1458.46     1481.61     31.31 o 
  -8   9   3       81.20       91.04      6.74 o 
  -7   9   3     5167.37     5071.54     53.12 o 
  -6   9   3       19.34       39.05      3.37 o 
  -5   9   3     2575.23     2576.14     25.87 o 
  -4   9   3      420.77      410.10      8.76 o 
  -3   9   3     2898.92     2896.13     30.70 o 
  -2   9   3     6360.58     6538.23     61.39 o 
  -1   9   3     1436.13     1545.10     19.61 o 
   0   9   3     1136.27     1095.00     15.30 o 
   1   9   3     3337.23     3406.01     34.25 o 
   2   9   3     1007.67      933.15     12.38 o 
   3   9   3     1046.74     1078.17     14.42 o 
   4   9   3        1.35       -1.34      1.97 o 
   5   9   3      125.68      143.79      9.68 o 
   6   9   3      314.89      304.14     10.71 o 
   7   9   3       39.35       37.81      5.50 o 
   8   9   3       54.06       54.54      6.03 o 
   9   9   3       97.23       98.24     11.50 o 
  10   9   3     1429.73     1486.67     40.49 o 
  11   9   3        1.51       -4.12      6.59 o 
 -14  10   3        2.35       -0.99      6.54 o 
 -13  10   3       60.19       88.89     11.31 o 
 -12  10   3       75.47       74.25     11.55 o 
 -11  10   3      309.22      305.87     13.57 o 
 -10  10   3       63.98       37.47      5.87 o 
  -9  10   3       86.58       96.58      7.81 o 
  -8  10   3      412.28      359.67     12.06 o 
  -7  10   3      402.29      431.05     11.23 o 
  -6  10   3     1082.49     1057.77     16.90 o 
  -5  10   3       14.76       22.29      3.05 o 
  -4  10   3       89.72       91.45      5.00 o 
  -3  10   3      105.27      152.36      6.26 o 
  -2  10   3      188.49      168.18      5.98 o 
  -1  10   3     1341.99     1319.02     17.20 o 
   0  10   3      721.30      712.71     12.37 o 
   1  10   3      869.64      948.30     12.67 o 
   2  10   3       23.71       18.68      2.58 o 
   3  10   3      337.84      304.87      7.53 o 
   4  10   3     1084.99     1111.09     15.66 o 
   5  10   3      637.10      664.14     14.32 o 
   6  10   3        0.25        0.36      2.97 o 
   7  10   3       50.32       58.02      6.92 o 
   8  10   3      685.13      672.43     20.42 o 
   9  10   3       89.89       85.88     11.32 o 
  10  10   3      132.06      132.88     14.21 o 
  11  10   3        8.10        5.28      7.52 o 
 -13  11   3       56.99       77.08     12.58 o 
 -12  11   3      328.27      300.18     15.44 o 
 -11  11   3      353.74      323.48     14.51 o 
 -10  11   3     1226.06     1278.86     31.28 o 
  -9  11   3        4.81       11.08      3.53 o 
  -8  11   3       32.46       21.81      4.31 o 
  -7  11   3       34.51       48.85      5.48 o 
  -6  11   3      514.86      495.89     12.01 o 
  -5  11   3       38.91       39.69      4.22 o 
  -4  11   3        0.39       -0.85      1.81 o 
  -3  11   3      739.46      710.48     12.06 o 
  -2  11   3      592.19      682.53     13.03 o 
  -1  11   3     3871.92     4005.31     38.87 o 
   0  11   3     1077.23     1199.44     15.05 o 
   1  11   3       63.18       53.99      3.55 o 
   2  11   3      861.79      865.70     13.13 o 
   3  11   3     1919.29     1984.81     22.81 o 
   4  11   3        0.10        1.11      2.26 o 
   5  11   3      255.26      247.59      9.34 o 
   6  11   3       94.23       80.95      8.25 o 
   7  11   3      382.94      414.53     15.17 o 
   8  11   3       57.82       68.35     13.70 o 
   9  11   3      803.40      875.99     28.53 o 
  10  11   3      823.84      884.76     32.57 o 
  11  11   3      241.81      230.91     17.33 o 
 -13  12   3      523.72      566.51     24.80 o 
 -12  12   3        1.32        0.15      5.68 o 
 -11  12   3      632.81      660.94     23.33 o 
 -10  12   3       93.20       63.67      7.15 o 
  -9  12   3      413.55      390.24     13.58 o 
  -8  12   3       27.06       29.02      4.81 o 
  -7  12   3        0.33        9.35      3.68 o 
  -6  12   3     1459.48     1383.96     25.69 o 
  -5  12   3      979.69      885.89     17.10 o 
  -4  12   3      128.17      134.96      6.97 o 
  -3  12   3       18.81       17.88      2.94 o 
  -2  12   3        8.66       17.60      2.94 o 
  -1  12   3       32.87       48.02      3.47 o 
   0  12   3       78.25      101.19      4.74 o 
   1  12   3      183.89      180.42      6.41 o 
   2  12   3     1448.56     1417.52     18.42 o 
   3  12   3        0.75        8.33      2.68 o 
   4  12   3     1330.51     1392.85     19.50 o 
   5  12   3     1103.11     1080.51     20.16 o 
   6  12   3        2.08       -3.44      3.22 o 
   7  12   3      139.07      119.78     10.26 o 
   8  12   3      317.81      335.89     17.57 o 
   9  12   3       71.11       80.45     11.66 o 
  10  12   3      440.48      446.15     21.45 o 
 -13  13   3      264.77      342.85     24.21 o 
 -12  13   3       29.53       33.61      9.71 o 
 -11  13   3        9.93       -5.38      4.29 o 
 -10  13   3        2.48        5.99      4.78 o 
  -9  13   3      181.63      234.35     14.89 o 
  -8  13   3        0.01        6.99      4.28 o 
  -7  13   3      136.72      141.69      8.89 o 
  -6  13   3        3.02        5.21      3.85 o 
  -5  13   3        4.95        5.90      3.31 o 
  -4  13   3       90.37      106.99      8.18 o 
  -3  13   3       26.09       25.78      3.08 o 
  -2  13   3       64.23       76.21      4.57 o 
  -1  13   3        0.37        3.47      1.95 o 
   0  13   3       92.96       70.15      4.78 o 
   1  13   3     1036.96     1005.93     15.59 o 
   2  13   3      178.27      196.18      7.45 o 
   3  13   3        6.71        8.41      3.01 o 
   4  13   3      456.10      454.51     11.22 o 
   5  13   3     1487.09     1415.89     24.15 o 
   6  13   3        0.28        5.52      9.71 o 
   7  13   3       15.76       27.42      6.51 o 
   8  13   3       23.98       23.46      7.52 o 
   9  13   3      103.43      105.92     14.57 o 
  10  13   3        0.45       -0.61      6.56 o 
 -12  14   3      182.83      147.31     15.46 o 
 -11  14   3      188.28      179.72     13.44 o 
 -10  14   3      559.24      645.92     19.03 o 
  -9  14   3      263.19      236.57     14.87 o 
  -8  14   3      266.49      258.98     12.77 o 
  -7  14   3     1293.94     1234.62     27.90 o 
  -6  14   3     1581.31     1590.47     29.33 o 
  -5  14   3     1484.62     1483.32     26.37 o 
  -4  14   3      467.03      463.18     15.04 o 
  -3  14   3      220.97      200.68      8.30 o 
  -2  14   3     1002.75      968.96     16.98 o 
  -1  14   3      267.27      274.78     11.10 o 
   0  14   3       36.39       41.90      4.39 o 
   1  14   3      375.14      359.22     10.13 o 
   2  14   3      446.56      404.28     10.45 o 
   3  14   3        6.14       15.42      3.48 o 
   4  14   3      695.92      671.92     15.61 o 
   5  14   3       99.39      113.56      8.44 o 
   6  14   3        0.37       11.41      6.03 o 
   7  14   3      137.73      138.08     11.35 o 
   8  14   3      236.17      272.56     17.50 o 
   9  14   3       87.46       82.47     12.11 o 
  10  14   3      206.19      197.15     17.08 o 
 -12  15   3      122.00      119.98     23.92 o 
 -11  15   3       31.06       23.82      8.69 o 
 -10  15   3        3.57       11.88      5.06 o 
  -9  15   3       65.24       64.63      8.80 o 
  -8  15   3      112.35       93.07      9.93 o 
  -7  15   3        2.32       16.03      4.20 o 
  -6  15   3       61.93       39.80      5.42 o 
  -5  15   3      466.12      478.17     16.31 o 
  -4  15   3      644.02      616.80     15.15 o 
  -3  15   3      595.05      607.56     14.93 o 
  -2  15   3      564.59      547.87     14.16 o 
  -1  15   3      179.64      194.94      9.13 o 
   0  15   3      148.51      162.52      8.18 o 
   1  15   3      248.18      268.14     10.00 o 
   2  15   3       29.26       34.20      6.53 o 
   3  15   3       11.38       15.32      3.92 o 
   4  15   3      251.74      256.72     11.55 o 
   5  15   3        4.90        2.57      4.03 o 
   6  15   3       14.00        5.10      5.88 o 
   7  15   3      203.20      180.24     26.87 o 
   8  15   3       73.63       89.48     16.40 o 
   9  15   3       52.10       41.18      9.49 o 
 -12  16   3      125.87      107.40     14.86 o 
 -11  16   3      138.96      144.61     14.30 o 
 -10  16   3      465.44      480.22     22.18 o 
  -9  16   3       23.86       21.69      5.20 o 
  -8  16   3     1769.45     1856.23     30.82 o 
  -7  16   3      141.99      148.44      9.26 o 
  -6  16   3       98.12      114.15      9.92 o 
  -5  16   3       98.65       97.61      9.82 o 
  -4  16   3      363.90      381.96     12.21 o 
  -3  16   3      868.77      846.21     18.57 o 
  -2  16   3       75.46       94.76      7.25 o 
  -1  16   3        0.47        0.30      2.96 o 
   0  16   3      604.10      642.01     16.29 o 
   1  16   3      483.64      457.93     13.50 o 
   2  16   3      821.69      803.48     18.46 o 
   3  16   3        8.51        3.07      3.51 o 
   4  16   3       63.27       58.95      7.17 o 
   5  16   3      354.69      337.25     17.23 o 
   6  16   3      293.16      299.62     15.39 o 
   7  16   3       12.19        3.14      7.88 o 
   8  16   3        8.14        3.41      6.67 o 
   9  16   3      114.62      111.82     13.26 o 
 -11  17   3       31.05       33.16      8.58 o 
 -10  17   3       25.18       16.69      6.80 o 
  -9  17   3      563.40      618.00     19.42 o 
  -8  17   3       98.36      101.62      8.24 o 
  -7  17   3        6.77       13.05      4.86 o 
  -6  17   3      329.45      335.60     23.77 o 
  -5  17   3      401.11      417.29     17.28 o 
  -4  17   3        6.35        7.38      3.45 o 
  -3  17   3     1423.80     1421.69     26.00 o 
  -2  17   3      301.86      262.84     11.04 o 
  -1  17   3       23.71       28.21      4.71 o 
   0  17   3      138.50      139.07     10.30 o 
   1  17   3     1661.18     1530.79     26.97 o 
   2  17   3       11.43       20.94      4.57 o 
   3  17   3      189.10      163.18     11.62 o 
   4  17   3      222.19      219.25     20.27 o 
   5  17   3      764.05      742.94     24.18 o 
   6  17   3        4.84        0.12      5.83 o 
   7  17   3       70.39       78.85     11.69 o 
   8  17   3       69.52       68.75     11.05 o 
 -10  18   3       97.56       97.57     11.34 o 
  -9  18   3      305.34      302.58     18.17 o 
  -8  18   3      160.78      162.13     14.39 o 
  -7  18   3        0.02       -2.37      3.95 o 
  -6  18   3       37.87       23.03      7.57 o 
  -5  18   3      127.87      150.59     11.40 o 
  -4  18   3       76.54       65.97     10.08 o 
  -3  18   3      201.09      213.30     11.76 o 
  -2  18   3       67.68       78.80      7.22 o 
  -1  18   3      744.09      691.16     18.00 o 
   0  18   3      481.46      478.25     15.03 o 
   1  18   3      698.32      689.01     18.29 o 
   2  18   3      631.03      596.28     19.01 o 
   3  18   3      185.17      182.49     14.08 o 
   4  18   3        0.98        1.16      4.63 o 
   5  18   3        0.44        2.61      4.92 o 
   6  18   3       20.38       20.46      7.62 o 
   7  18   3       33.75       26.40      8.43 o 
   8  18   3      373.76      419.45     20.99 o 
 -10  19   3      425.52      395.66     22.11 o 
  -9  19   3       35.84       26.53      9.32 o 
  -8  19   3      345.08      363.29     22.21 o 
  -7  19   3        6.07        7.57      5.92 o 
  -6  19   3        7.05       16.08     10.77 o 
  -5  19   3        0.04        8.73      5.08 o 
  -4  19   3       30.29       21.42      5.06 o 
  -3  19   3        3.95        7.28      3.81 o 
  -2  19   3      294.57      257.05     13.99 o 
  -1  19   3        8.27        1.29      3.73 o 
   0  19   3       70.48       75.04     15.33 o 
   1  19   3      557.99      592.91     19.18 o 
   2  19   3       53.68       50.28      7.52 o 
   3  19   3     1011.74      993.29     26.17 o 
   4  19   3      306.31      303.80     27.13 o 
   5  19   3       47.76       51.07     16.28 o 
   6  19   3       32.44       41.52      9.36 o 
   7  19   3     1054.69     1119.68     34.23 o 
  -9  20   3      531.28      565.15     26.30 o 
  -8  20   3      953.57     1146.51     45.65 o 
  -7  20   3       42.61       46.96     11.26 o 
  -6  20   3       90.45       83.37     17.35 o 
  -5  20   3       17.77       20.62      6.85 o 
  -4  20   3      623.27      644.55     25.04 o 
  -3  20   3       19.49        8.50      6.36 o 
  -2  20   3       16.74       22.97      5.74 o 
  -1  20   3      227.42      233.47     12.78 o 
   0  20   3       65.07       66.67      9.86 o 
   1  20   3      752.34      705.70     21.56 o 
   2  20   3      119.69       97.68     10.16 o 
   3  20   3      160.76      173.88     14.16 o 
   4  20   3      149.09      142.93     14.22 o 
   5  20   3        7.30       18.80      7.52 o 
   6  20   3      119.39      144.07     14.76 o 
  -8  21   3       20.82       17.74      8.44 o 
  -7  21   3     1451.39     1509.76     47.31 o 
  -6  21   3       20.60       -2.62      7.30 o 
  -5  21   3      913.16      969.99     33.66 o 
  -4  21   3      115.45      121.78     13.20 o 
  -3  21   3     1453.82     1470.08     32.53 o 
  -2  21   3      244.43      287.16     19.91 o 
  -1  21   3      197.16      181.70     12.98 o 
   0  21   3      453.65      447.87     17.45 o 
   1  21   3       10.55        6.04      5.82 o 
   2  21   3      478.43      508.49     24.50 o 
   3  21   3       23.70       38.48      9.42 o 
   4  21   3      196.41      195.34     16.70 o 
   5  21   3      104.87      121.47     13.70 o 
  -7  22   3        1.43        9.20      8.96 o 
  -6  22   3      549.32      506.51     38.29 o 
  -5  22   3       68.50       42.81     11.16 o 
  -4  22   3      637.17      681.15     27.64 o 
  -3  22   3      138.67      146.25     19.56 o 
  -2  22   3      699.77      588.60     20.35 o 
  -1  22   3      442.54      457.40     18.05 o 
   0  22   3       17.09       18.86      7.77 o 
   1  22   3      298.46      287.58     16.36 o 
   2  22   3       60.12       65.30     10.41 o 
   3  22   3     1191.15     1207.17     35.30 o 
   4  22   3       29.07       28.79      8.46 o 
  -6  23   3        0.03       -7.70      8.52 o 
  -5  23   3      134.55      148.50     17.43 o 
  -4  23   3       18.08       17.09      9.61 o 
  -3  23   3      271.89      300.60     22.66 o 
  -2  23   3       79.19       76.78     18.40 o 
  -1  23   3      209.70      212.79     19.74 o 
   0  23   3      661.88      638.35     24.53 o 
   1  23   3        2.74        2.06      6.30 o 
   2  23   3      104.81      116.14     13.46 o 
   3  23   3      579.50      518.58     23.12 o 
  -4  24   3       12.33       -0.29      9.22 o 
  -3  24   3      162.66      188.97     22.46 o 
  -2  24   3       10.44       18.78     11.47 o 
  -1  24   3      486.68      488.87     30.05 o 
   0  24   3      258.72      287.43     26.92 o 
   1  24   3      617.54      589.21     32.70 o 
 -15   0   4      458.72      542.44     36.75 o 
 -14   0   4      901.50      923.36     37.17 o 
 -13   0   4       11.41        3.63      7.77 o 
 -12   0   4      525.28      488.66     21.09 o 
 -11   0   4     4869.57     4865.67    104.19 o 
 -10   0   4     2014.00     1967.81     52.87 o 
  -9   0   4      180.04      222.82     15.24 o 
  -8   0   4     2904.70     2878.38     45.57 o 
  -7   0   4       47.45       51.86      4.67 o 
  -6   0   4     1108.30      982.95     16.76 o 
  -5   0   4      908.56      990.78     14.68 o 
  -4   0   4      221.38      341.50     10.65 o 
  -3   0   4     5265.77     5333.88     80.12 o 
  -2   0   4       23.38        2.49      2.61 o 
  -1   0   4      188.99      173.85      7.00 o 
   0   0   4     2096.15     2189.11     39.76 o 
   1   0   4     1993.62     1997.01     46.32 o 
   2   0   4    17802.33    18060.79    362.36 o 
   3   0   4    10051.22     9597.56    206.40 o 
   4   0   4        8.83        5.23      3.92 o 
   5   0   4      838.81      783.47     27.02 o 
   6   0   4       45.69       35.74      8.28 o 
   7   0   4     2300.37     2213.86     56.59 o 
   8   0   4       23.19       19.51      7.46 o 
   9   0   4      515.05      552.73     27.70 o 
  10   0   4      257.09      248.29     34.84 o 
  11   0   4      644.43      735.17     50.31 o 
 -15   1   4      102.09      109.57     12.03 o 
 -14   1   4      122.08      150.58     18.93 o 
 -13   1   4     1235.53     1282.42     28.08 o 
 -12   1   4       35.21       31.37      6.67 o 
 -11   1   4      162.38      147.35     11.86 o 
 -10   1   4      159.79      190.62     11.95 o 
  -9   1   4     4359.90     4235.16     48.20 o 
  -8   1   4      954.36      944.69     15.53 o 
  -7   1   4       72.44       60.43      3.61 o 
  -6   1   4      547.85      599.77      8.83 o 
  -5   1   4      362.47      446.89      6.38 o 
  -4   1   4     1512.19     1552.73     18.05 o 
  -3   1   4      150.44      115.37      4.63 o 
  -2   1   4      324.65      314.26      6.83 o 
  -1   1   4      618.29      626.28      9.35 o 
   0   1   4      869.00      919.75      9.79 o 
   1   1   4        0.45        3.02      1.18 o 
   2   1   4     3240.77     3089.52     54.57 o 
   3   1   4     6298.92     6082.72     98.46 o 
   4   1   4      644.39      599.46     15.10 o 
   5   1   4     1000.66     1023.00     22.33 o 
   6   1   4      214.59      214.88     14.07 o 
   7   1   4        0.07       -0.43      3.99 o 
   8   1   4      285.89      311.30     22.57 o 
   9   1   4       92.24       82.56      9.28 o 
  10   1   4     1001.91      939.46     97.59 o 
  11   1   4        8.86       19.77     10.55 o 
 -15   2   4      102.19       96.69     11.43 o 
 -14   2   4       19.66       12.36      5.52 o 
 -13   2   4        2.56        1.70      5.19 o 
 -12   2   4       18.32        1.10      4.91 o 
 -11   2   4      909.76      842.70     26.23 o 
 -10   2   4      459.73      429.65     16.10 o 
  -9   2   4     1156.53     1147.75     20.08 o 
  -8   2   4      205.50      209.68      7.44 o 
  -7   2   4      772.81      672.34     10.29 o 
  -6   2   4      483.91      500.27      7.76 o 
  -5   2   4     4343.79     4391.69     33.13 o 
  -4   2   4     4895.19     4904.49     39.65 o 
  -3   2   4      306.67      230.96      6.88 o 
  -2   2   4     2084.18     2014.41     24.65 o 
  -1   2   4      215.24      164.56      3.91 o 
   0   2   4     1224.15     1156.50     12.31 o 
   1   2   4      239.94      224.80      4.35 o 
   2   2   4    12879.17    12424.15    140.74 o 
   3   2   4     1586.44     1667.77     29.40 o 
   4   2   4       37.62       42.65      5.04 o 
   5   2   4       60.38       46.82      5.81 o 
   6   2   4      995.72      980.05     24.57 o 
   7   2   4        0.82        3.93      4.39 o 
   8   2   4      179.48      164.42     16.45 o 
   9   2   4       17.66       13.53      5.74 o 
  10   2   4      287.44      255.13     24.23 o 
  11   2   4       29.41       27.89     11.25 o 
 -15   3   4        1.13        6.38      5.94 o 
 -14   3   4       90.77       64.54      8.40 o 
 -13   3   4      216.71      234.66     14.40 o 
 -12   3   4      200.22      208.36     14.04 o 
 -11   3   4       37.66       25.90      6.95 o 
 -10   3   4       19.18        8.62      4.89 o 
  -9   3   4      824.57      798.33     17.20 o 
  -8   3   4     1104.44     1051.28     16.71 o 
  -7   3   4        0.37        2.08      1.45 o 
  -6   3   4     2613.77     2588.28     22.99 o 
  -5   3   4     1782.75     1981.95     18.78 o 
  -4   3   4      831.35      701.53      9.15 o 
  -3   3   4     1226.46     1222.52     12.57 o 
  -2   3   4     5831.04     5781.65     46.75 o 
  -1   3   4     4010.07     3633.39     33.33 o 
   0   3   4     2300.19     2228.17     21.26 o 
   1   3   4     4772.75     4652.33     67.13 o 
   2   3   4      816.17      695.71     13.43 o 
   3   3   4     4790.72     4659.73     59.64 o 
   4   3   4      426.91      472.00      9.99 o 
   5   3   4      164.41      158.87     10.11 o 
   6   3   4       23.42       14.46      4.67 o 
   7   3   4       74.92       64.48      7.77 o 
   8   3   4      155.99      153.36     12.04 o 
   9   3   4      305.63      294.99     16.24 o 
  10   3   4       22.74       23.79     15.60 o 
  11   3   4       22.27       22.66     11.33 o 
 -15   4   4        6.56        6.19      6.21 o 
 -14   4   4      371.86      394.82     17.14 o 
 -13   4   4       38.06       33.14      6.46 o 
 -12   4   4      413.24      401.29     22.74 o 
 -11   4   4      273.65      284.55     18.94 o 
 -10   4   4      500.23      479.11     18.89 o 
  -9   4   4      604.76      558.22     16.31 o 
  -8   4   4       55.50       60.59      5.15 o 
  -7   4   4      559.10      560.87     10.59 o 
  -6   4   4      282.35      327.23      6.82 o 
  -5   4   4      350.53      412.04      6.77 o 
  -4   4   4     2064.15     2181.21     19.62 o 
  -3   4   4       81.61       71.26      3.27 o 
  -2   4   4     2423.47     2559.88     24.45 o 
  -1   4   4      184.40      201.26      4.86 o 
   0   4   4      545.22      574.42      9.24 o 
   1   4   4     5640.06     5393.40     53.20 o 
   2   4   4      386.36      380.59      7.48 o 
   3   4   4        2.70        5.08      2.90 o 
   4   4   4       41.13       55.26      5.97 o 
   5   4   4      846.29      884.30     20.76 o 
   6   4   4       34.89       26.75      7.87 o 
   7   4   4      619.15      615.54     23.00 o 
   8   4   4       71.30       62.69      8.41 o 
   9   4   4      244.34      232.48     21.22 o 
  10   4   4       11.09       11.22     19.37 o 
  11   4   4       22.31       19.47     10.90 o 
 -15   5   4      606.09      631.94     22.05 o 
 -14   5   4       97.89      115.32     14.76 o 
 -13   5   4     1114.21     1145.44     26.90 o 
 -12   5   4      118.50      109.60     12.76 o 
 -11   5   4     1578.06     1523.65     32.33 o 
 -10   5   4      417.41      384.47     14.61 o 
  -9   5   4     1330.03     1205.93     25.07 o 
  -8   5   4       36.91       32.22      4.71 o 
  -7   5   4     1157.69     1105.58     15.34 o 
  -6   5   4     1167.13     1282.15     15.85 o 
  -5   5   4      122.10      110.43      4.15 o 
  -4   5   4     4443.76     4700.23     36.57 o 
  -3   5   4     4646.81     4745.10     37.47 o 
  -2   5   4       57.87       55.91      2.87 o 
  -1   5   4     2010.67     2064.85     21.90 o 
   0   5   4      150.99      132.31      5.17 o 
   1   5   4       21.29       25.20      3.07 o 
   2   5   4      796.64      934.22     14.12 o 
   3   5   4      150.37      150.80      7.01 o 
   4   5   4      399.85      438.21     14.25 o 
   5   5   4      170.02      163.34     10.10 o 
   6   5   4      638.99      641.84     29.42 o 
   7   5   4      147.74      159.71     16.16 o 
   8   5   4      235.90      249.75     13.72 o 
   9   5   4       16.71        4.08     10.25 o 
  10   5   4      410.18      427.83     33.51 o 
  11   5   4      100.33       92.29     16.74 o 
 -15   6   4       56.12       49.13      8.86 o 
 -14   6   4       52.67       40.77      8.69 o 
 -13   6   4       39.16       35.92      6.98 o 
 -12   6   4       10.28        4.23      6.93 o 
 -11   6   4       63.11       58.26      8.56 o 
 -10   6   4        1.88        4.10      4.25 o 
  -9   6   4      924.29      840.79     20.92 o 
  -8   6   4      244.60      250.01     11.02 o 
  -7   6   4       93.74      137.04      5.96 o 
  -6   6   4     1062.25     1092.63     13.65 o 
  -5   6   4       29.16       52.98      3.16 o 
  -4   6   4      658.43      735.84     10.08 o 
  -3   6   4      116.16      138.00      4.88 o 
  -2   6   4     1323.38     1379.37     14.78 o 
  -1   6   4        0.13        1.54      1.30 o 
   0   6   4     2172.92     2172.47     23.82 o 
   1   6   4      548.19      581.84     11.59 o 
   2   6   4      603.61      596.79     11.33 o 
   3   6   4        2.80        4.91      2.03 o 
   4   6   4      380.08      382.24      8.05 o 
   5   6   4       57.93       57.86      7.29 o 
   6   6   4       38.43       26.47      7.13 o 
   7   6   4      660.78      654.28     26.46 o 
   8   6   4       10.59        2.51      7.40 o 
   9   6   4       48.60       55.57     13.53 o 
  10   6   4       31.53       30.96     12.29 o 
  11   6   4       46.74       34.57     12.73 o 
 -14   7   4       35.28       28.97      6.91 o 
 -13   7   4       57.28       60.36      8.46 o 
 -12   7   4       83.99       73.36      9.52 o 
 -11   7   4      313.80      333.01     15.64 o 
 -10   7   4     1112.48     1124.74     26.40 o 
  -9   7   4      305.73      344.70     13.76 o 
  -8   7   4      108.42      100.63      6.72 o 
  -7   7   4       49.23       47.17      4.47 o 
  -6   7   4      808.84      951.16     13.45 o 
  -5   7   4     3756.43     3837.61     32.84 o 
  -4   7   4       82.03       91.25      4.31 o 
  -3   7   4     3218.33     3364.52     36.20 o 
  -2   7   4      739.05      762.00     12.14 o 
  -1   7   4       60.53       73.71      4.01 o 
   0   7   4      556.29      544.95     10.15 o 
   1   7   4       22.58       24.34      3.39 o 
   2   7   4      652.77      705.42     12.16 o 
   3   7   4      243.65      243.82      8.29 o 
   4   7   4      752.05      743.41     15.36 o 
   5   7   4        0.15        2.06      3.72 o 
   6   7   4      753.42      738.96     21.87 o 
   7   7   4      116.77      115.49     10.51 o 
   8   7   4        0.15        6.23      4.53 o 
   9   7   4      602.50      633.67     25.45 o 
  10   7   4      289.66      295.54     25.17 o 
  11   7   4        2.84      -11.75      8.28 o 
 -14   8   4      152.82      178.98     13.55 o 
 -13   8   4        7.17        8.73      5.36 o 
 -12   8   4      265.75      267.91     17.49 o 
 -11   8   4       82.43       63.13      8.36 o 
 -10   8   4       42.50       31.22      5.17 o 
  -9   8   4      159.67      149.24     10.02 o 
  -8   8   4      146.03      158.28      9.31 o 
  -7   8   4        9.33        9.04      2.76 o 
  -6   8   4      185.69      222.80      7.16 o 
  -5   8   4      477.91      556.24      9.84 o 
  -4   8   4      256.72      272.26      7.22 o 
  -3   8   4      238.48      219.97      6.41 o 
  -2   8   4     1055.37     1056.79     14.21 o 
  -1   8   4     1792.01     1819.77     22.33 o 
   0   8   4      162.65      169.50      6.56 o 
   1   8   4      514.49      510.37     10.91 o 
   2   8   4      668.38      671.92     12.41 o 
   3   8   4      287.62      275.51      7.45 o 
   4   8   4       10.35       10.86      3.56 o 
   5   8   4       38.27       37.83      5.99 o 
   6   8   4       62.76       58.28      7.52 o 
   7   8   4       71.55       67.01      8.36 o 
   8   8   4      166.72      161.48     15.78 o 
   9   8   4      622.36      658.95     28.75 o 
  10   8   4       35.54       29.48     11.99 o 
 -14   9   4       75.14       77.26      9.92 o 
 -13   9   4       88.21       77.74      9.28 o 
 -12   9   4        6.92        3.95      4.76 o 
 -11   9   4      183.75      164.85     11.89 o 
 -10   9   4        2.13        1.35      3.18 o 
  -9   9   4      495.94      402.95     14.31 o 
  -8   9   4       27.53       22.66      4.56 o 
  -7   9   4      176.76      179.94      8.72 o 
  -6   9   4     2186.33     2158.27     27.04 o 
  -5   9   4      269.34      264.57      7.67 o 
  -4   9   4       37.80       34.79      3.71 o 
  -3   9   4        0.41        3.51      1.93 o 
  -2   9   4      480.70      457.39     10.05 o 
  -1   9   4      949.82      925.61     15.77 o 
   0   9   4        1.74        3.60      2.17 o 
   1   9   4      354.26      354.53      8.49 o 
   2   9   4       58.46       70.76      4.91 o 
   3   9   4      178.03      205.40      8.21 o 
   4   9   4       31.34       43.13      6.37 o 
   5   9   4      228.48      266.39     17.25 o 
   6   9   4      107.69       89.44      8.96 o 
   7   9   4     1360.43     1349.79     30.89 o 
   8   9   4       15.62       -6.40      9.32 o 
   9   9   4      216.08      216.17     40.18 o 
  10   9   4        2.99        4.57      8.97 o 
 -14  10   4       43.46       29.13      7.86 o 
 -13  10   4       73.12       69.79      9.87 o 
 -12  10   4        3.18       11.81      4.65 o 
 -11  10   4      320.22      284.52     16.39 o 
 -10  10   4        4.06        1.41      4.14 o 
  -9  10   4        3.22        1.19      3.57 o 
  -8  10   4     1112.35     1064.55     23.19 o 
  -7  10   4     1022.55     1028.75     21.92 o 
  -6  10   4     1778.95     1738.08     26.23 o 
  -5  10   4     1451.69     1415.86     24.59 o 
  -4  10   4       67.28       52.52      4.80 o 
  -3  10   4      672.70      603.34     13.04 o 
  -2  10   4     1744.16     1736.43     24.21 o 
  -1  10   4      384.57      367.64      8.80 o 
   0  10   4     1603.61     1588.08     20.48 o 
   1  10   4      753.18      708.75     13.20 o 
   2  10   4      235.44      233.80      8.17 o 
   3  10   4       36.08       41.35      4.02 o 
   4  10   4      998.95     1002.96     20.00 o 
   5  10   4       13.22        6.72      5.52 o 
   6  10   4     1533.53     1533.89     32.67 o 
   7  10   4        7.28       10.95      5.21 o 
   8  10   4       45.93       38.15      9.15 o 
   9  10   4      217.51      208.60     22.44 o 
  10  10   4       65.24       51.13     12.94 o 
 -14  11   4      226.62      243.82     20.68 o 
 -13  11   4      229.00      231.20     17.10 o 
 -12  11   4       21.70       18.30      6.45 o 
 -11  11   4       11.52       10.42      5.03 o 
 -10  11   4        0.99        8.33      4.06 o 
  -9  11   4       32.26       20.69      5.06 o 
  -8  11   4      441.95      514.65     16.31 o 
  -7  11   4     1197.65     1164.20     24.16 o 
  -6  11   4      107.79      131.49      8.33 o 
  -5  11   4      601.93      547.20     14.90 o 
  -4  11   4      458.19      447.36     11.12 o 
  -3  11   4      257.14      246.26      7.96 o 
  -2  11   4       38.03       42.46      4.37 o 
  -1  11   4      728.49      738.55     13.77 o 
   0  11   4     1022.50     1168.99     18.12 o 
   1  11   4      514.40      482.94     10.70 o 
   2  11   4        4.28        2.27      2.51 o 
   3  11   4      561.07      585.14     12.42 o 
   4  11   4       38.14       24.39      4.44 o 
   5  11   4      761.09      745.76     20.15 o 
   6  11   4        7.79        7.40      4.71 o 
   7  11   4       69.76       51.91      8.42 o 
   8  11   4        3.47       -2.19      6.69 o 
   9  11   4      215.00      168.18     20.09 o 
  10  11   4      134.24      117.83     26.37 o 
 -13  12   4      207.60      215.17     20.56 o 
 -12  12   4      341.80      329.95     19.40 o 
 -11  12   4        1.76       11.41      5.21 o 
 -10  12   4     1018.25      999.41     25.41 o 
  -9  12   4      338.12      320.01     23.03 o 
  -8  12   4      587.74      602.79     19.51 o 
  -7  12   4      183.58      154.79     12.08 o 
  -6  12   4      194.50      188.79     11.06 o 
  -5  12   4      919.12      893.43     19.92 o 
  -4  12   4     1884.59     1927.50     31.66 o 
  -3  12   4       35.82       40.90      4.43 o 
  -2  12   4     2123.61     2172.48     38.77 o 
  -1  12   4      119.16      141.90      7.46 o 
   0  12   4      302.38      345.39     10.22 o 
   1  12   4      317.52      343.12      9.53 o 
   2  12   4      271.44      268.53      8.79 o 
   3  12   4      796.55      774.29     15.80 o 
   4  12   4      186.15      186.10      9.98 o 
   5  12   4      741.33      704.46     20.08 o 
   6  12   4      142.01      148.46     11.32 o 
   7  12   4     1314.61     1250.27     41.77 o 
   8  12   4       97.60      103.83     14.47 o 
   9  12   4      795.91      851.80     42.00 o 
 -13  13   4      746.47      772.41     24.52 o 
 -12  13   4       36.72       33.74      7.98 o 
 -11  13   4     1015.94     1014.95     24.65 o 
 -10  13   4       70.42       59.38      8.31 o 
  -9  13   4      701.79      740.44     21.42 o 
  -8  13   4      634.39      585.53     18.37 o 
  -7  13   4      271.01      303.52     17.53 o 
  -6  13   4      479.63      443.43     17.53 o 
  -5  13   4      863.22      870.27     23.22 o 
  -4  13   4     1957.99     1889.93     30.75 o 
  -3  13   4     1375.65     1379.93     26.07 o 
  -2  13   4       24.65       25.16      4.55 o 
  -1  13   4       45.55       40.38      5.17 o 
   0  13   4       18.79       24.31      4.70 o 
   1  13   4        0.92        5.17      3.26 o 
   2  13   4      401.45      419.67     11.51 o 
   3  13   4      117.52      138.22      9.54 o 
   4  13   4      728.40      650.02     17.41 o 
   5  13   4       93.06      103.07      9.32 o 
   6  13   4      601.64      624.14     20.02 o 
   7  13   4      160.92      138.82     14.59 o 
   8  13   4      477.05      468.44     28.56 o 
   9  13   4      272.99      248.96     24.60 o 
 -13  14   4        0.17       -3.59      7.34 o 
 -12  14   4      105.48       92.94     12.45 o 
 -11  14   4      107.49      111.57     11.40 o 
 -10  14   4      328.57      317.54     16.57 o 
  -9  14   4      804.53      760.99     22.45 o 
  -8  14   4        3.67        3.83      4.85 o 
  -7  14   4      459.58      428.06     17.05 o 
  -6  14   4      412.18      365.48     18.67 o 
  -5  14   4     4145.08     4150.84     67.79 o 
  -4  14   4      395.90      378.03     14.10 o 
  -3  14   4      128.33      130.63     10.97 o 
  -2  14   4     5555.70     5440.10     75.15 o 
  -1  14   4        1.48       -1.52      3.64 o 
   0  14   4      306.88      289.32     10.53 o 
   1  14   4      288.79      321.50     11.12 o 
   2  14   4      916.03      910.29     17.85 o 
   3  14   4      272.08      236.59     12.32 o 
   4  14   4       21.11       19.80      5.30 o 
   5  14   4      205.01      178.79     15.98 o 
   6  14   4      408.25      377.09     26.44 o 
   7  14   4      438.37      468.97     22.82 o 
   8  14   4      109.62       79.95     15.76 o 
   9  14   4       58.78       39.12     12.94 o 
 -12  15   4       47.09       60.89      9.59 o 
 -11  15   4       36.49       44.37      8.89 o 
 -10  15   4      250.92      275.28     14.44 o 
  -9  15   4        0.14        4.56      5.20 o 
  -8  15   4      827.01      760.58     23.91 o 
  -7  15   4        4.88        1.80      3.71 o 
  -6  15   4     1583.28     1613.48     36.99 o 
  -5  15   4       33.98       29.95      6.98 o 
  -4  15   4     3070.77     3129.58     55.75 o 
  -3  15   4      406.96      387.97     16.74 o 
  -2  15   4     2322.77     2286.14     44.86 o 
  -1  15   4     4484.88     4338.61     71.12 o 
   0  15   4       91.23       96.49      7.88 o 
   1  15   4      885.85      837.26     19.40 o 
   2  15   4      290.16      296.05     12.48 o 
   3  15   4     2273.45     2190.29     38.37 o 
   4  15   4      164.77      150.21     11.42 o 
   5  15   4      125.29      142.72     11.46 o 
   6  15   4      530.45      513.70     30.60 o 
   7  15   4      123.79      120.08     18.85 o 
   8  15   4       26.83       22.17     11.50 o 
 -12  16   4      227.12      227.46     18.87 o 
 -11  16   4       46.54       28.14      7.66 o 
 -10  16   4       30.02       11.54      6.25 o 
  -9  16   4      134.10      154.30     14.88 o 
  -8  16   4        1.76        0.41      4.46 o 
  -7  16   4       12.61        9.40      4.10 o 
  -6  16   4        0.84       -2.46      4.20 o 
  -5  16   4      356.47      377.15     17.80 o 
  -4  16   4        1.61        0.28      6.04 o 
  -3  16   4       14.27       16.73      5.53 o 
  -2  16   4     3140.68     3054.43     56.09 o 
  -1  16   4       36.02       44.09      6.85 o 
   0  16   4     1527.95     1547.78     30.10 o 
   1  16   4        0.00        5.02      3.96 o 
   2  16   4      196.46      195.19     16.02 o 
   3  16   4       13.16        2.27      4.56 o 
   4  16   4       70.50       54.78      9.18 o 
   5  16   4      281.94      275.83     28.59 o 
   6  16   4      167.51      148.90     16.52 o 
   7  16   4      396.55      429.33     28.09 o 
   8  16   4      131.00      152.92     20.39 o 
 -11  17   4     1089.71     1289.25     40.15 o 
 -10  17   4       42.13       35.00      6.92 o 
  -9  17   4      684.19      711.88     22.13 o 
  -8  17   4        7.41       15.52      4.84 o 
  -7  17   4     1163.23     1161.42     27.39 o 
  -6  17   4      342.52      355.53     18.15 o 
  -5  17   4      143.75      117.83     11.97 o 
  -4  17   4       64.94       62.24      9.08 o 
  -3  17   4      430.81      446.34     16.51 o 
  -2  17   4      331.46      377.03     15.58 o 
  -1  17   4     1056.77      993.53     25.07 o 
   0  17   4       28.99       32.54      6.70 o 
   1  17   4        0.19       -1.53      4.15 o 
   2  17   4       42.01       30.51      6.47 o 
   3  17   4      359.47      319.30     15.28 o 
   4  17   4      669.33      606.83     41.72 o 
   5  17   4        3.68        5.64      6.61 o 
   6  17   4     1628.99     1675.17     48.70 o 
   7  17   4       12.06        6.68      9.71 o 
 -10  18   4      871.02      839.72     25.75 o 
  -9  18   4        0.01        0.79      5.16 o 
  -8  18   4      340.03      339.61     15.74 o 
  -7  18   4        5.91       17.16      5.76 o 
  -6  18   4      512.58      460.32     24.12 o 
  -5  18   4      362.51      361.46     23.46 o 
  -4  18   4       15.16       10.18      5.17 o 
  -3  18   4        2.40        5.20      4.27 o 
  -2  18   4        0.31        1.88      4.40 o 
  -1  18   4      189.15      197.38     13.26 o 
   0  18   4      189.05      195.51     16.70 o 
   1  18   4      220.72      206.55     13.17 o 
   2  18   4        3.13        2.62      4.75 o 
   3  18   4       51.67       57.38     10.69 o 
   4  18   4       48.35       48.68      9.58 o 
   5  18   4      261.39      291.41     20.95 o 
   6  18   4        5.57        7.11      9.55 o 
   7  18   4      377.29      380.81     27.38 o 
 -10  19   4       45.08       49.27      9.11 o 
  -9  19   4       43.14       46.28     10.53 o 
  -8  19   4     1117.24     1202.39     31.58 o 
  -7  19   4       66.58       71.99      9.87 o 
  -6  19   4      297.93      306.56     16.28 o 
  -5  19   4        3.56        0.48      6.00 o 
  -4  19   4       19.20       25.11      6.07 o 
  -3  19   4        0.07        1.78      4.50 o 
  -2  19   4      472.00      497.88     18.72 o 
  -1  19   4      130.20      170.53     14.82 o 
   0  19   4        5.62        0.94      5.89 o 
   1  19   4      155.90      150.60     12.44 o 
   2  19   4      327.86      342.51     27.01 o 
   3  19   4       56.55       35.41     10.37 o 
   4  19   4      132.35      144.01     24.59 o 
   5  19   4      242.89      207.87     19.79 o 
   6  19   4        3.31       -3.78      8.59 o 
  -9  20   4       85.96       72.71     12.59 o 
  -8  20   4      129.36      149.22     15.90 o 
  -7  20   4       64.82       86.90     13.33 o 
  -6  20   4      103.86       81.59     16.60 o 
  -5  20   4      161.69      181.79     13.68 o 
  -4  20   4      158.68      140.21     12.07 o 
  -3  20   4      194.82      191.54     14.01 o 
  -2  20   4       45.44       41.44      7.25 o 
  -1  20   4      218.96      217.80     14.62 o 
   0  20   4      255.21      259.03     17.85 o 
   1  20   4      154.48      136.69     13.88 o 
   2  20   4        0.51       14.95     15.87 o 
   3  20   4        3.30       -1.88      6.38 o 
   4  20   4      304.21      299.28     22.39 o 
   5  20   4       86.98       91.77     16.60 o 
  -8  21   4      102.78       98.21     14.17 o 
  -7  21   4        2.63       -2.76      7.16 o 
  -6  21   4       14.79       16.64     13.73 o 
  -5  21   4      151.01      157.35     17.43 o 
  -4  21   4       44.06       28.54      9.57 o 
  -3  21   4      105.78       91.67     13.66 o 
  -2  21   4      294.20      334.21     21.05 o 
  -1  21   4        0.02       21.19     15.47 o 
   0  21   4       87.61       84.15     11.65 o 
   1  21   4       50.22       21.29      8.94 o 
   2  21   4       31.83       31.21      9.64 o 
   3  21   4       13.27       12.44      8.06 o 
   4  21   4      205.77      252.46     41.35 o 
  -7  22   4       86.57       57.85     15.46 o 
  -6  22   4      298.23      311.74     23.64 o 
  -5  22   4        1.19        5.66      7.41 o 
  -4  22   4       63.20       46.99     11.48 o 
  -3  22   4      158.67      171.32     17.79 o 
  -2  22   4      584.39      610.75     28.80 o 
  -1  22   4      651.90      664.94     29.61 o 
   0  22   4      226.20      231.38     20.78 o 
   1  22   4       95.01       78.07     13.33 o 
   2  22   4      411.36      435.14     31.74 o 
   3  22   4      821.80      817.58     38.46 o 
  -5  23   4      401.13      422.61     26.20 o 
  -4  23   4        9.12        6.17      8.45 o 
  -3  23   4      292.98      267.30     23.19 o 
  -2  23   4       25.67       13.18      8.67 o 
  -1  23   4      159.10      190.24     19.69 o 
   0  23   4       52.11       57.29     12.46 o 
   1  23   4       73.36       57.03     12.44 o 
 -15   1   5        6.66       15.17      9.46 o 
 -14   1   5      228.07      257.27     19.89 o 
 -13   1   5       61.58       58.63     10.39 o 
 -12   1   5       37.01       36.92      8.07 o 
 -11   1   5      268.23      266.18     14.40 o 
 -10   1   5     1548.19     1418.35     33.25 o 
  -9   1   5        2.65        2.87      2.90 o 
  -8   1   5       54.15       46.80      3.74 o 
  -7   1   5       91.91       74.80      3.69 o 
  -6   1   5     1413.00     1390.26     14.81 o 
  -5   1   5       45.63       69.08      4.12 o 
  -4   1   5      721.32      662.89     12.29 o 
  -3   1   5      153.31      155.25      6.30 o 
  -2   1   5      401.21      302.45      7.60 o 
  -1   1   5     1050.58     1219.74     14.62 o 
   0   1   5     2504.98     2508.09     24.37 o 
   1   1   5        0.19        1.95      1.28 o 
   2   1   5     1491.75     1531.94     45.94 o 
   3   1   5      295.98      305.14     14.99 o 
   4   1   5      251.47      224.49     12.53 o 
   5   1   5       19.94       17.49      4.68 o 
   6   1   5      147.89      157.40     11.08 o 
   7   1   5       67.80       56.11      8.29 o 
   8   1   5      157.46      145.93     12.17 o 
   9   1   5      227.84      207.05     15.11 o 
  10   1   5        5.24        0.34      9.13 o 
 -15   2   5      391.92      435.77     24.39 o 
 -14   2   5        3.19       -3.98      6.46 o 
 -13   2   5      393.47      431.93     21.32 o 
 -12   2   5      210.12      186.28     14.99 o 
 -11   2   5     2413.19     2290.19     43.12 o 
 -10   2   5      605.96      576.31     20.14 o 
  -9   2   5     1369.82     1230.91     26.25 o 
  -8   2   5      745.44      719.56     12.01 o 
  -7   2   5       46.09       43.61      2.78 o 
  -6   2   5      850.15      873.23     10.56 o 
  -5   2   5     1216.56     1235.51     14.17 o 
  -4   2   5      310.78      306.33      7.85 o 
  -3   2   5      767.16      777.71     13.21 o 
  -2   2   5      216.35      195.09      5.98 o 
  -1   2   5        0.37        2.93      1.41 o 
   0   2   5     4714.23     4610.04     40.43 o 
   1   2   5      117.62      130.91      4.68 o 
   2   2   5     2649.35     2679.62     66.80 o 
   3   2   5       33.31       25.61      5.81 o 
   4   2   5      612.91      620.64     27.01 o 
   5   2   5      210.68      174.95     16.36 o 
   6   2   5      153.18      150.76     12.20 o 
   7   2   5       16.91        8.52      5.13 o 
   8   2   5      305.70      286.38     23.27 o 
   9   2   5       27.19       13.81      9.01 o 
  10   2   5        5.71       11.43     15.48 o 
 -15   3   5        0.81        4.21      6.51 o 
 -14   3   5       52.98       55.32     10.58 o 
 -13   3   5      274.89      274.03     19.69 o 
 -12   3   5       31.98       39.65      8.45 o 
 -11   3   5        6.53       15.21      5.60 o 
 -10   3   5       13.14        4.89      5.38 o 
  -9   3   5      603.09      557.52     18.76 o 
  -8   3   5     2263.57     2221.74     25.57 o 
  -7   3   5      108.38      104.27      4.24 o 
  -6   3   5       31.60       49.33      2.95 o 
  -5   3   5      144.44      132.16      4.18 o 
  -4   3   5        1.25       -0.17      1.46 o 
  -3   3   5      579.94      559.30     10.76 o 
  -2   3   5     1970.21     1908.28     18.71 o 
  -1   3   5       19.43       26.38      2.03 o 
   0   3   5      242.43      241.45      5.11 o 
   1   3   5     1032.77      995.88     11.74 o 
   2   3   5      871.47      779.10     17.54 o 
   3   3   5     1605.46     1675.38     23.51 o 
   4   3   5      332.77      298.19     14.19 o 
   5   3   5        7.44        7.25      4.16 o 
   6   3   5       30.42       23.38      6.53 o 
   7   3   5        6.19        9.03      5.38 o 
   8   3   5      158.23      146.75     17.30 o 
   9   3   5      255.39      211.14     15.46 o 
  10   3   5        0.03       -1.68      9.64 o 
 -15   4   5       67.96       55.52     10.50 o 
 -14   4   5      781.28      815.35     30.03 o 
 -13   4   5        4.07       -2.21      6.16 o 
 -12   4   5        7.81        6.19      5.91 o 
 -11   4   5        0.39        0.58      5.77 o 
 -10   4   5      291.83      267.88     23.70 o 
  -9   4   5      707.85      552.58     89.82 o 
  -8   4   5      373.80      379.07     11.75 o 
  -7   4   5     1438.50     1428.91     17.01 o 
  -6   4   5      100.60       81.66      4.03 o 
  -5   4   5     2256.42     2680.96     23.41 o 
  -4   4   5        0.32       10.78      1.79 o 
  -3   4   5     3905.23     4074.38     35.36 o 
  -2   4   5     1242.18     1258.44     14.80 o 
  -1   4   5      533.79      476.35      7.67 o 
   0   4   5      558.18      569.83      8.85 o 
   1   4   5     1245.08     1070.40     20.42 o 
   2   4   5     1770.65     1725.19     38.27 o 
   3   4   5     1099.84     1059.77     20.40 o 
   4   4   5       21.03       15.31      5.03 o 
   5   4   5      607.21      573.57     18.37 o 
   6   4   5        5.02        8.81      4.30 o 
   7   4   5      243.35      234.18     19.15 o 
   8   4   5       80.44       75.86      9.24 o 
   9   4   5       46.93       48.35      9.30 o 
  10   4   5       14.82       16.12     10.88 o 
 -15   5   5      246.95      244.43     18.11 o 
 -14   5   5        0.17        9.47      9.28 o 
 -13   5   5       18.86       11.94      7.56 o 
 -12   5   5     1573.73     1580.46     39.47 o 
 -11   5   5      603.00      596.59     42.79 o 
 -10   5   5      275.06      277.67     15.42 o 
  -9   5   5      419.81      376.54     17.50 o 
  -8   5   5     1949.31     1741.79     27.90 o 
  -7   5   5     1002.12      950.49     16.26 o 
  -6   5   5       13.26       18.24      2.16 o 
  -5   5   5      416.78      364.72      6.77 o 
  -4   5   5      997.79     1063.19     12.83 o 
  -3   5   5     2378.70     2446.17     24.00 o 
  -2   5   5     1649.06     1614.33     16.13 o 
  -1   5   5      389.59      389.82      7.31 o 
   0   5   5     3998.47     3851.72     41.05 o 
   1   5   5     1175.66     1206.13     16.30 o 
   2   5   5        9.71       19.94      2.76 o 
   3   5   5      341.05      312.67      9.85 o 
   4   5   5       65.48       55.24      7.42 o 
   5   5   5      250.34      260.07     12.71 o 
   6   5   5      298.88      317.75     14.42 o 
   7   5   5      712.91      765.52     29.20 o 
   8   5   5       51.49       31.71      7.23 o 
   9   5   5       79.05       94.56     21.04 o 
  10   5   5       23.74       22.48     12.03 o 
 -15   6   5      157.98      146.81     18.51 o 
 -14   6   5      493.65      574.90     25.77 o 
 -13   6   5     2027.64     2069.80     49.02 o 
 -12   6   5       19.76       16.20      6.70 o 
 -11   6   5       53.55       59.08     10.09 o 
 -10   6   5       24.97       24.31      6.29 o 
  -9   6   5     4055.52     3898.27     77.47 o 
  -8   6   5      548.22      478.46     15.69 o 
  -7   6   5     2101.05     1994.65     25.21 o 
  -6   6   5     1009.86     1029.16     13.53 o 
  -5   6   5     4912.17     5020.79     40.08 o 
  -4   6   5        0.17        2.10      1.49 o 
  -3   6   5      696.68      754.52      9.95 o 
  -2   6   5     2476.60     2426.27     23.86 o 
  -1   6   5      339.12      296.55      7.10 o 
   0   6   5      157.56      154.66      5.93 o 
   1   6   5      456.08      434.85      9.70 o 
   2   6   5       19.91       44.50      3.85 o 
   3   6   5      156.70      182.61      8.25 o 
   4   6   5      223.30      189.10     12.90 o 
   5   6   5        0.22        0.52      3.87 o 
   6   6   5       36.73       39.64      6.44 o 
   7   6   5      151.14      156.53     17.57 o 
   8   6   5      270.72      284.26     24.47 o 
   9   6   5      473.60      466.59     23.57 o 
  10   6   5        0.14       -1.81     14.28 o 
 -15   7   5        1.22       16.37      7.68 o 
 -14   7   5      590.59      590.86     23.17 o 
 -13   7   5      256.14      258.58     21.48 o 
 -12   7   5      754.13      810.30     28.17 o 
 -11   7   5      466.53      459.65     21.35 o 
 -10   7   5     1060.15     1090.62     31.05 o 
  -9   7   5      350.98      246.91     64.58 o 
  -8   7   5     2747.27     2450.98     41.28 o 
  -7   7   5     1504.94     1405.60     24.06 o 
  -6   7   5     1084.99     1171.02     16.87 o 
  -5   7   5     2697.74     2675.94     25.74 o 
  -4   7   5       25.19       18.55      2.36 o 
  -3   7   5     1749.13     1820.92     19.90 o 
  -2   7   5        2.30        0.58      1.74 o 
  -1   7   5      225.99      229.83      7.03 o 
   0   7   5     2048.92     1796.44     22.72 o 
   1   7   5        2.66        1.91      2.23 o 
   2   7   5      787.27      799.57     13.84 o 
   3   7   5      439.18      448.08     15.17 o 
   4   7   5        0.29       -2.08      4.18 o 
   5   7   5      229.55      232.34     12.55 o 
   6   7   5        4.90       -0.26      4.29 o 
   7   7   5      864.99      820.78     24.14 o 
   8   7   5      264.94      315.26     26.42 o 
   9   7   5      128.94      118.91     15.63 o 
  10   7   5       20.96       24.01     14.00 o 
 -14   8   5      305.93      332.20     20.70 o 
 -13   8   5      166.16      145.46     13.05 o 
 -12   8   5        1.46       -0.39      5.70 o 
 -11   8   5        2.77        4.09      4.45 o 
 -10   8   5       42.19       23.24      7.08 o 
  -9   8   5      319.40      297.76     22.01 o 
  -8   8   5     1417.72     1320.74     28.11 o 
  -7   8   5       38.25       39.35      4.50 o 
  -6   8   5     2053.16     1941.21     29.48 o 
  -5   8   5        1.05        0.69      1.82 o 
  -4   8   5     1933.95     1913.43     22.17 o 
  -3   8   5      184.54      160.71      5.70 o 
  -2   8   5     1239.04     1287.71     19.32 o 
  -1   8   5     4971.58     4788.05     46.94 o 
   0   8   5      462.35      475.41     10.26 o 
   1   8   5      724.92      696.07     15.30 o 
   2   8   5      505.85      519.08     11.40 o 
   3   8   5     1339.63     1324.95     53.69 o 
   4   8   5     1298.09     1315.40     31.50 o 
   5   8   5      154.97      164.53     15.08 o 
   6   8   5      207.49      204.72     13.54 o 
   7   8   5       11.03       10.12      6.29 o 
   8   8   5      260.42      258.21     19.44 o 
   9   8   5       11.87        6.76      9.78 o 
 -14   9   5        0.08        8.49      9.25 o 
 -13   9   5       73.74       60.07      9.31 o 
 -12   9   5       33.46        7.99      5.65 o 
 -11   9   5       97.89       99.37     11.99 o 
 -10   9   5      437.13      397.88     16.77 o 
  -9   9   5      598.57      497.60     17.71 o 
  -8   9   5       31.92       31.10      4.90 o 
  -7   9   5       20.84        2.83      3.11 o 
  -6   9   5      140.70      144.88      8.18 o 
  -5   9   5      897.21      869.83     17.93 o 
  -4   9   5     1479.80     1381.25     20.77 o 
  -3   9   5       72.17       70.16      5.02 o 
  -2   9   5      892.62      817.35     13.64 o 
  -1   9   5     1061.05      970.33     15.83 o 
   0   9   5     2946.21     2738.21     36.38 o 
   1   9   5       50.96       69.16      5.02 o 
   2   9   5     2173.85     2139.86     30.70 o 
   3   9   5        4.75       15.32      4.99 o 
   4   9   5      307.11      274.62     16.17 o 
   5   9   5      565.92      591.54     18.89 o 
   6   9   5      919.08      951.22     36.69 o 
   7   9   5       91.12       87.72     10.39 o 
   8   9   5      232.13      192.25     15.52 o 
   9   9   5       20.59       13.50      8.75 o 
 -14  10   5      203.20      232.12     17.78 o 
 -13  10   5      274.50      254.38     17.60 o 
 -12  10   5        0.12        3.08      5.72 o 
 -11  10   5      353.46      432.87     18.78 o 
 -10  10   5       54.04       54.81      8.15 o 
  -9  10   5     1777.03     1590.23     34.25 o 
  -8  10   5      282.57      266.06     19.18 o 
  -7  10   5       11.41       21.13      4.75 o 
  -6  10   5     1186.57     1116.54     23.27 o 
  -5  10   5       35.25       26.99      3.98 o 
  -4  10   5     2380.29     2363.95     31.71 o 
  -3  10   5        7.58        9.72      2.84 o 
  -2  10   5      636.21      630.05     13.38 o 
  -1  10   5        0.14        2.79      2.51 o 
   0  10   5      521.01      485.20     11.82 o 
   1  10   5     1196.37     1231.21     19.38 o 
   2  10   5       17.22       14.74      3.85 o 
   3  10   5      827.95      801.53     21.06 o 
   4  10   5      300.12      320.50     16.69 o 
   5  10   5        5.40        3.33      4.26 o 
   6  10   5       58.33       48.25      7.40 o 
   7  10   5        3.73        3.34      4.81 o 
   8  10   5       22.48       18.63      8.70 o 
   9  10   5        8.99       23.50     11.82 o 
 -14  11   5      535.32      635.97     28.39 o 
 -13  11   5        3.88       14.79      7.26 o 
 -12  11   5      751.33      804.75     25.79 o 
 -11  11   5       25.51       17.36      5.85 o 
 -10  11   5      987.55      999.53     27.80 o 
  -9  11   5       50.68       41.10      6.79 o 
  -8  11   5        2.45        8.34      4.53 o 
  -7  11   5      537.20      435.82     20.40 o 
  -6  11   5      401.31      384.00     16.22 o 
  -5  11   5      719.10      702.80     21.14 o 
  -4  11   5       32.85       46.27      5.67 o 
  -3  11   5        5.07        7.69      3.28 o 
  -2  11   5      498.97      544.75     15.11 o 
  -1  11   5       18.24       22.97      3.67 o 
   0  11   5       22.53       20.15      3.54 o 
   1  11   5       22.26       16.28      3.49 o 
   2  11   5        7.44       11.17      4.15 o 
   3  11   5      158.86      147.80     14.37 o 
   4  11   5       13.40        7.68      4.89 o 
   5  11   5      671.87      652.89     20.68 o 
   6  11   5        6.55        7.84      6.39 o 
   7  11   5        1.13       -6.43      7.53 o 
   8  11   5      170.51      168.89     18.04 o 
   9  11   5     1032.46      984.53     60.74 o 
 -13  12   5        1.67        2.56      6.80 o 
 -12  12   5       97.46       75.84     12.28 o 
 -11  12   5      401.68      369.34     18.94 o 
 -10  12   5       18.46       20.75      5.60 o 
  -9  12   5     1054.29      934.80     26.47 o 
  -8  12   5       36.14       48.34      8.32 o 
  -7  12   5      227.53      178.70     13.61 o 
  -6  12   5      479.18      458.85     21.04 o 
  -5  12   5     1794.16     1825.72     47.40 o 
  -4  12   5       47.08       36.74      7.25 o 
  -3  12   5      318.37      347.08     15.42 o 
  -2  12   5      145.78      162.61      9.10 o 
  -1  12   5      198.85      224.14     11.44 o 
   0  12   5       21.03       24.68      4.29 o 
   1  12   5      119.30      117.05      8.14 o 
   2  12   5      278.46      260.35     12.48 o 
   3  12   5      124.09      111.69      9.71 o 
   4  12   5      232.44      247.33     17.87 o 
   5  12   5       96.47       54.23      8.66 o 
   6  12   5       10.16       13.76      5.60 o 
   7  12   5       71.49       48.55      8.91 o 
   8  12   5       12.72       15.24      8.70 o 
 -13  13   5        0.05        0.30      6.71 o 
 -12  13   5       71.45       80.99     11.77 o 
 -11  13   5       62.01       64.76      9.25 o 
 -10  13   5        0.08        0.03      4.63 o 
  -9  13   5      174.13      198.71     13.00 o 
  -8  13   5      470.91      511.21     17.10 o 
  -7  13   5       10.78        6.68      4.06 o 
  -6  13   5      727.36      676.43     20.91 o 
  -5  13   5      131.80      110.93      9.89 o 
  -4  13   5     4896.48     4535.13    238.33 o 
  -3  13   5      399.17      376.42     14.14 o 
  -2  13   5      207.13      192.14     11.16 o 
  -1  13   5      228.95      250.63     11.19 o 
   0  13   5      373.23      353.07     11.48 o 
   1  13   5        6.60        5.35      3.56 o 
   2  13   5      541.40      537.69     17.00 o 
   3  13   5        1.24       -1.43      4.51 o 
   4  13   5       11.63        8.07      4.69 o 
   5  13   5      306.81      300.86     15.58 o 
   6  13   5      733.26      738.76     24.29 o 
   7  13   5        2.95        8.75      6.87 o 
   8  13   5        2.77       -0.60      7.69 o 
 -12  14   5        0.66       17.78     10.77 o 
 -11  14   5      471.03      523.98     27.35 o 
 -10  14   5      122.72      127.26     12.06 o 
  -9  14   5      238.50      245.82     14.71 o 
  -8  14   5       41.02       33.27      6.20 o 
  -7  14   5      308.42      313.63     13.85 o 
  -6  14   5       76.54       72.49      7.62 o 
  -5  14   5      665.75      642.46     21.30 o 
  -4  14   5      250.15      251.59     14.08 o 
  -3  14   5       16.64       28.43      5.91 o 
  -2  14   5       80.77       87.95      8.43 o 
  -1  14   5      117.87      119.41      9.26 o 
   0  14   5        1.08        5.02      3.81 o 
   1  14   5       25.80       13.21      4.75 o 
   2  14   5      268.95      257.98     16.58 o 
   3  14   5      775.09      773.90     24.09 o 
   4  14   5        0.06        8.65      5.40 o 
   5  14   5     1282.83     1257.42     29.42 o 
   6  14   5      323.89      321.29     26.05 o 
   7  14   5      236.84      257.56     21.63 o 
   8  14   5       76.28       75.81     16.47 o 
 -12  15   5       26.70       27.56     10.88 o 
 -11  15   5        4.30       -4.17      5.43 o 
 -10  15   5       99.16       95.30     12.28 o 
  -9  15   5      340.87      316.15     24.38 o 
  -8  15   5      137.50      106.10      9.86 o 
  -7  15   5      197.09      187.91     12.19 o 
  -6  15   5      326.61      350.90     17.18 o 
  -5  15   5      301.50      320.58     20.25 o 
  -4  15   5       58.25       45.90      7.25 o 
  -3  15   5      865.68      852.69     24.88 o 
  -2  15   5       52.05       50.13      7.65 o 
  -1  15   5        9.69        8.60      5.06 o 
   0  15   5      366.63      344.60     14.34 o 
   1  15   5        1.92       -0.89      4.78 o 
   2  15   5      163.96      144.69     12.40 o 
   3  15   5       53.33       47.86      7.38 o 
   4  15   5       69.83       57.69      8.01 o 
   5  15   5        0.49        3.05      5.49 o 
   6  15   5      221.68      247.85     20.91 o 
   7  15   5      111.70       87.15     20.54 o 
 -11  16   5       41.77       40.64      9.39 o 
 -10  16   5        2.24       12.98     11.75 o 
  -9  16   5       14.16       12.90      6.44 o 
  -8  16   5       67.04       50.37      7.60 o 
  -7  16   5      554.02      537.32     20.33 o 
  -6  16   5      215.24      272.96     18.45 o 
  -5  16   5      392.14      406.18     18.34 o 
  -4  16   5       12.93        2.42      6.81 o 
  -3  16   5      268.56      300.06     19.42 o 
  -2  16   5      474.78      500.77     19.82 o 
  -1  16   5      217.12      234.50     15.21 o 
   0  16   5       38.32       52.81      8.03 o 
   1  16   5      179.18      169.56     13.39 o 
   2  16   5      225.03      197.49     14.89 o 
   3  16   5      403.83      415.56     17.06 o 
   4  16   5        0.14        0.72      5.01 o 
   5  16   5       31.48       30.71      8.77 o 
   6  16   5       92.35       69.07     12.67 o 
   7  16   5      167.79      178.71     19.06 o 
 -11  17   5        1.91       -0.22      6.75 o 
 -10  17   5      241.88      226.49     17.17 o 
  -9  17   5       16.55        9.58      6.32 o 
  -8  17   5      257.99      241.43     16.51 o 
  -7  17   5     1961.06     2018.02     42.40 o 
  -6  17   5      116.94      113.02     11.68 o 
  -5  17   5        9.02       -2.22      4.82 o 
  -4  17   5       66.87       76.44     11.42 o 
  -3  17   5       43.55       34.54      7.29 o 
  -2  17   5      379.85      379.79     20.81 o 
  -1  17   5      101.20       91.75     11.08 o 
   0  17   5        0.71        6.76      5.01 o 
   1  17   5       12.56        5.20      5.40 o 
   2  17   5      821.18      757.63     22.17 o 
   3  17   5        5.28       11.65      5.37 o 
   4  17   5       67.15       69.23     10.17 o 
   5  17   5       61.66       38.43     12.44 o 
   6  17   5      292.50      276.51     25.91 o 
 -10  18   5       76.59       62.26     10.11 o 
  -9  18   5      604.04      596.74     21.10 o 
  -8  18   5      356.01      378.34     20.01 o 
  -7  18   5     1024.90     1004.18     44.76 o 
  -6  18   5      142.11      121.11     12.72 o 
  -5  18   5        3.23       -3.78      5.25 o 
  -4  18   5        0.09        6.97      6.38 o 
  -3  18   5        0.01        3.48      5.21 o 
  -2  18   5      165.19      147.21     14.36 o 
  -1  18   5      236.82      201.48     15.93 o 
   0  18   5       45.42       34.36      7.85 o 
   1  18   5       27.01       31.85      7.98 o 
   2  18   5       12.50        9.49      5.30 o 
   3  18   5       14.28       12.20      6.71 o 
   4  18   5      123.79      116.79     15.01 o 
   5  18   5        6.90       11.90      8.61 o 
  -9  19   5       23.72        6.56      6.80 o 
  -8  19   5      564.10      531.30     24.54 o 
  -7  19   5      943.80     1010.08     32.97 o 
  -6  19   5      114.95       97.40     13.22 o 
  -5  19   5       67.30       62.23     10.80 o 
  -4  19   5       88.64       84.36     10.71 o 
  -3  19   5      546.79      544.69     23.03 o 
  -2  19   5        3.74        2.39      8.16 o 
  -1  19   5      270.16      228.47     19.90 o 
   0  19   5      615.85      590.08     24.33 o 
   1  19   5        2.96        8.48      5.60 o 
   2  19   5      110.64       93.45     11.45 o 
   3  19   5       63.53       37.14     10.40 o 
   4  19   5        5.70        4.28      7.81 o 
   5  19   5        5.88       10.49      8.81 o 
  -9  20   5       78.59       64.98     13.57 o 
  -8  20   5      502.36      530.56     25.07 o 
  -7  20   5        7.97        4.35      6.78 o 
  -6  20   5      589.96      631.49     28.71 o 
  -5  20   5       36.60       28.59      8.99 o 
  -4  20   5      330.67      375.13     30.61 o 
  -3  20   5      226.76      214.51     19.04 o 
  -2  20   5      449.87      499.13     25.35 o 
  -1  20   5        3.09       12.80      7.20 o 
   0  20   5      163.06      160.09     14.36 o 
   1  20   5      267.84      290.75     20.96 o 
   2  20   5      142.93       95.66     13.86 o 
   3  20   5       23.70       17.60      9.07 o 
   4  20   5      344.32      351.76     30.25 o 
  -7  21   5      372.82      365.19     37.34 o 
  -6  21   5      361.09      329.40     28.76 o 
  -5  21   5      404.35      373.10     32.62 o 
  -4  21   5      192.35      192.98     22.04 o 
  -3  21   5      410.21      433.98     25.43 o 
  -2  21   5       71.89       86.44     13.16 o 
  -1  21   5      138.30      117.72     13.78 o 
   0  21   5      733.42      714.44     31.07 o 
   1  21   5       14.05       15.86      8.39 o 
   2  21   5      833.50      792.82     40.72 o 
   3  21   5       26.24       28.58      9.62 o 
  -6  22   5      177.56      133.05     29.86 o 
  -5  22   5      118.33       58.94     16.34 o 
  -4  22   5      130.21      144.88     22.06 o 
  -3  22   5      330.99      303.10     28.58 o 
  -2  22   5      496.55      528.15     27.17 o 
  -1  22   5      296.53      293.45     23.52 o 
   0  22   5       70.90       83.88     16.71 o 
   1  22   5      887.88      888.87     35.73 o 
  -3  23   5       97.67      120.59     16.71 o 
  -2  23   5       87.53       87.65     13.86 o 
 -15   0   6       78.26       94.94     20.70 o 
 -14   0   6      769.80      758.57     46.04 o 
 -13   0   6       24.65       18.21      9.34 o 
 -12   0   6      112.64       88.52     13.65 o 
 -11   0   6     1398.38     1373.58     43.26 o 
 -10   0   6       51.10       59.11     14.43 o 
  -9   0   6     3294.30     3291.24     70.83 o 
  -8   0   6     9371.32     8817.87    110.37 o 
  -7   0   6     2782.46     2748.45     37.30 o 
  -6   0   6      259.67      262.05      9.56 o 
  -5   0   6     2298.00     2291.00     46.20 o 
  -4   0   6        0.36       -2.24      3.05 o 
  -3   0   6      685.78      521.53     16.77 o 
  -2   0   6      468.83      450.90     13.80 o 
  -1   0   6      905.71      938.02     16.26 o 
   0   0   6      189.99      180.82      7.45 o 
   1   0   6      267.27      257.15      8.39 o 
   2   0   6       18.99       30.07      8.31 o 
   3   0   6      905.04      821.59     65.01 o 
   4   0   6      768.91      713.24     37.77 o 
   5   0   6      228.72      163.05     20.92 o 
   6   0   6     1464.52     1512.81     82.71 o 
   7   0   6      230.21      221.93     21.13 o 
   8   0   6        0.42        4.16      7.36 o 
   9   0   6       99.06      120.49     20.75 o 
 -15   1   6      104.07      118.35     16.19 o 
 -14   1   6      265.43      336.87     20.11 o 
 -13   1   6      222.04      223.86     15.41 o 
 -12   1   6      147.39      164.64     13.05 o 
 -11   1   6     1637.62     1494.28     32.32 o 
 -10   1   6     6429.32     6060.65     90.39 o 
  -9   1   6       29.88       27.74      7.49 o 
  -8   1   6     1861.24     1804.70     22.77 o 
  -7   1   6     1417.32     1374.04     16.01 o 
  -6   1   6       38.23       18.74      2.94 o 
  -5   1   6      161.19      125.57      7.65 o 
  -4   1   6     1265.01     1224.23     20.80 o 
  -3   1   6     1486.71     1456.17     23.85 o 
  -2   1   6     1281.70     1283.83     17.75 o 
  -1   1   6      243.80      195.76      4.58 o 
   0   1   6      401.90      345.50      6.89 o 
   1   1   6        2.34        6.63      2.24 o 
   2   1   6       90.80       75.82      8.64 o 
   3   1   6     1452.20     1323.95     34.81 o 
   4   1   6     3554.46     3279.81     83.91 o 
   5   1   6       16.76       20.51      7.02 o 
   6   1   6       50.17       50.59      9.78 o 
   7   1   6        8.46        7.64      5.70 o 
   8   1   6      221.98      160.77     46.06 o 
   9   1   6        0.17       -2.89      6.72 o 
 -15   2   6       95.46       93.06     14.00 o 
 -14   2   6        5.30       -4.24      7.41 o 
 -13   2   6        0.14        5.90      5.88 o 
 -12   2   6      620.99      604.22     20.98 o 
 -11   2   6       85.89       62.73     12.00 o 
 -10   2   6       55.44       54.60     10.52 o 
  -9   2   6     1127.75     1064.00     39.65 o 
  -8   2   6      310.75      281.72      8.85 o 
  -7   2   6     1774.91     1775.60     19.63 o 
  -6   2   6      799.95      774.81     11.52 o 
  -5   2   6      430.43      379.64     10.64 o 
  -4   2   6      645.25      657.25     15.96 o 
  -3   2   6      520.48      552.53     11.40 o 
  -2   2   6     1043.90      923.43     13.77 o 
  -1   2   6      138.47      110.62      3.65 o 
   0   2   6     1708.25     1449.19     16.94 o 
   1   2   6       49.20       59.07      4.10 o 
   2   2   6     1268.23     1213.60     84.52 o 
   3   2   6      959.75      906.23     28.15 o 
   4   2   6     5062.19     4678.77    140.54 o 
   5   2   6      427.28      415.93     24.08 o 
   6   2   6      110.30      129.77     13.14 o 
   7   2   6        0.18        0.42      5.58 o 
   8   2   6       74.55       66.27     10.19 o 
   9   2   6      144.89       94.20     13.08 o 
 -15   3   6      131.07      120.56     15.03 o 
 -14   3   6       70.01       43.77      9.77 o 
 -13   3   6      134.62      119.03     13.12 o 
 -12   3   6      418.75      386.91     18.57 o 
 -11   3   6        0.22       -5.63      4.17 o 
 -10   3   6      139.37      127.22     11.68 o 
  -9   3   6       81.88       84.06     10.54 o 
  -8   3   6       33.75       25.37      3.55 o 
  -7   3   6       68.26       66.01      3.99 o 
  -6   3   6       23.45       29.04      2.92 o 
  -5   3   6     2759.70     2682.42     27.92 o 
  -4   3   6       51.63       36.93      3.60 o 
  -3   3   6     2607.68     2448.07     28.36 o 
  -2   3   6       62.42       78.43      3.90 o 
  -1   3   6       92.98       98.76      3.59 o 
   0   3   6       31.96       16.22      2.04 o 
   1   3   6       35.60       17.70      2.18 o 
   2   3   6     1699.30     1637.72     60.86 o 
   3   3   6     3646.56     3325.04     65.04 o 
   4   3   6      102.38      111.47     12.57 o 
   5   3   6        3.53        2.34      5.77 o 
   6   3   6      533.44      466.36     36.76 o 
   7   3   6       35.80       28.36      8.27 o 
   8   3   6      348.68      385.74     22.21 o 
   9   3   6      263.11      264.86     20.17 o 
 -15   4   6      146.68      149.82     16.51 o 
 -14   4   6        0.72        2.90      5.95 o 
 -13   4   6       73.26       62.17     10.43 o 
 -12   4   6      576.59      526.50     21.79 o 
 -11   4   6      877.92      860.50     32.56 o 
 -10   4   6      124.40      116.74     12.31 o 
  -8   4   6     1040.68      946.07     19.61 o 
  -7   4   6      810.11      765.41     13.74 o 
  -6   4   6     2219.96     2208.43     20.73 o 
  -5   4   6      706.56      658.49     10.19 o 
  -4   4   6      201.10      195.87      6.08 o 
  -3   4   6      234.62      236.98      6.28 o 
  -2   4   6      295.66      267.49      6.59 o 
  -1   4   6      733.92      698.06      9.26 o 
   0   4   6     1756.27     1680.32     18.48 o 
   1   4   6      706.99      678.48     11.33 o 
   2   4   6      388.80      371.20     21.31 o 
   3   4   6      313.70      333.00     17.27 o 
   4   4   6      175.64      135.14     13.54 o 
   5   4   6        4.59       -4.48      6.16 o 
   6   4   6       75.43       71.85     10.72 o 
   7   4   6       29.64       33.52     17.50 o 
   8   4   6       31.58       37.40      8.70 o 
   9   4   6      275.27      288.33     19.85 o 
 -15   5   6       21.98       23.12     11.35 o 
 -14   5   6      303.52      330.54     21.56 o 
 -13   5   6      512.97      519.07     22.47 o 
 -12   5   6      278.73      262.36     18.17 o 
 -11   5   6      878.94      784.68     25.12 o 
 -10   5   6      669.77      666.67     27.78 o 
  -9   5   6        0.58        5.81      7.18 o 
  -8   5   6      493.47      445.94     18.12 o 
  -7   5   6      290.06      261.01      7.96 o 
  -6   5   6     1866.27     1829.57     19.95 o 
  -5   5   6      437.14      398.02      8.40 o 
  -4   5   6      109.13      114.82      4.87 o 
  -3   5   6       36.67       36.47      2.86 o 
  -2   5   6      127.81      118.48      4.33 o 
  -1   5   6     2749.02     2647.89     26.58 o 
   0   5   6      462.15      467.95     10.03 o 
   1   5   6     1256.20     1226.49     19.85 o 
   2   5   6      343.19      295.91     15.44 o 
   3   5   6        0.47        3.83      4.68 o 
   4   5   6      231.00      196.03     18.28 o 
   5   5   6      792.53      755.77     24.43 o 
   6   5   6      161.10      156.93     13.90 o 
   7   5   6       31.62       26.40      8.82 o 
   8   5   6      286.89      285.65     19.04 o 
   9   5   6       40.81       37.13     11.24 o 
 -15   6   6      175.85      183.97     21.64 o 
 -14   6   6      421.06      481.56     23.55 o 
 -13   6   6       11.03       12.31      6.74 o 
 -12   6   6      178.51      156.60     14.50 o 
 -11   6   6       78.51       73.66      9.68 o 
 -10   6   6        0.04        3.44      4.93 o 
  -9   6   6      332.38      304.52     14.61 o 
  -8   6   6        3.70        5.31      4.10 o 
  -7   6   6        3.72        6.35      2.46 o 
  -6   6   6        9.27       14.71      2.62 o 
  -5   6   6      603.80      575.64      9.22 o 
  -4   6   6      164.27      174.96      5.31 o 
  -3   6   6      297.98      344.85      6.76 o 
  -2   6   6       24.33       24.31      2.37 o 
  -1   6   6      342.97      366.59      8.21 o 
   0   6   6       80.42      111.03      6.59 o 
   1   6   6        0.45        3.51      4.53 o 
   2   6   6       92.57       86.07      9.91 o 
   3   6   6       53.38       46.26      8.32 o 
   4   6   6     1048.73     1029.42     33.34 o 
   5   6   6      235.51      242.87     16.33 o 
   6   6   6       10.62        6.68      6.04 o 
   7   6   6       46.91       50.81      7.68 o 
   8   6   6       92.74       74.93     20.83 o 
   9   6   6        6.67        3.96      8.92 o 
 -14   7   6      171.54      165.90     16.30 o 
 -13   7   6       33.20       29.81      8.26 o 
 -12   7   6      170.48      229.03     23.60 o 
 -11   7   6      113.68      121.94     11.87 o 
 -10   7   6      736.12      651.88     20.04 o 
  -9   7   6      206.36      228.88     21.66 o 
  -8   7   6      290.53      268.28     13.64 o 
  -7   7   6       84.10      103.86      7.41 o 
  -6   7   6      261.90      241.39      8.28 o 
  -5   7   6      550.91      625.68     10.50 o 
  -4   7   6      211.19      206.77      5.89 o 
  -3   7   6     1125.82     1126.20     14.23 o 
  -2   7   6      126.71      139.61      5.44 o 
  -1   7   6        7.04        7.15      2.67 o 
   0   7   6       49.18       57.64      5.40 o 
   1   7   6       14.44       10.35      4.06 o 
   2   7   6      173.24      186.97     16.50 o 
   3   7   6      305.38      324.61     17.88 o 
   4   7   6        1.26        5.03      5.25 o 
   5   7   6       20.26        6.61      7.00 o 
   6   7   6      150.18      138.27     13.39 o 
   7   7   6      203.94      198.22     14.47 o 
   8   7   6        0.31       -4.19      6.75 o 
   9   7   6       16.17        5.54      9.21 o 
 -14   8   6        3.89       13.07      7.50 o 
 -13   8   6       71.38       95.89     12.13 o 
 -12   8   6      212.89      213.07     19.07 o 
 -11   8   6        3.86        9.98      4.38 o 
 -10   8   6      844.52      842.69     23.55 o 
  -9   8   6      154.24      117.45     11.48 o 
  -8   8   6        4.80        7.69      6.10 o 
  -7   8   6       16.62       11.47      3.90 o 
  -6   8   6        2.79        6.55      2.83 o 
  -5   8   6     1617.06     1614.23     25.50 o 
  -4   8   6       45.86       44.76      3.71 o 
  -3   8   6      891.90      894.61     13.82 o 
  -2   8   6     1855.70     1841.53     24.51 o 
  -1   8   6     1141.41     1125.06     19.68 o 
   0   8   6      899.68      911.25     17.37 o 
   1   8   6      364.61      370.61     14.99 o 
   2   8   6        7.26        8.58      4.75 o 
   3   8   6       26.73       15.46      5.67 o 
   4   8   6       53.65       43.93      9.99 o 
   5   8   6       83.48       87.20     10.51 o 
   6   8   6        0.27        4.77      5.41 o 
   7   8   6        0.24       13.93      9.29 o 
   8   8   6       31.55       16.02      7.49 o 
 -14   9   6      351.07      373.80     26.00 o 
 -13   9   6       82.23       78.33     11.71 o 
 -12   9   6      108.99       97.99     11.90 o 
 -11   9   6        2.47        6.93      5.96 o 
 -10   9   6      246.60      212.28     13.38 o 
  -9   9   6       37.82       25.41      5.47 o 
  -8   9   6      120.45       93.24      9.59 o 
  -7   9   6      249.43      195.88     22.62 o 
  -6   9   6        0.07        0.67      2.84 o 
  -5   9   6     2467.78     2388.39     34.47 o 
  -4   9   6      188.09      183.14      7.82 o 
  -3   9   6      210.24      225.85      9.35 o 
  -2   9   6        0.97        1.45      2.57 o 
  -1   9   6      122.29      120.31      7.41 o 
   0   9   6      614.33      649.47     14.22 o 
   1   9   6      979.39      858.41     35.15 o 
   2   9   6        8.34        4.24      5.27 o 
   3   9   6       55.15       42.64      8.66 o 
   4   9   6       29.63       17.42      6.10 o 
   5   9   6      151.91      146.96     13.61 o 
   6   9   6       30.87       44.57      8.94 o 
   7   9   6      135.61      112.40     13.22 o 
   8   9   6       57.39       38.99     12.99 o 
 -14  10   6        8.29       10.48      7.90 o 
 -13  10   6      319.89      339.29     21.97 o 
 -12  10   6       38.26       27.15      7.63 o 
 -11  10   6       29.51       33.44     20.14 o 
 -10  10   6        7.31        4.38      4.09 o 
  -9  10   6       90.11       82.72      8.98 o 
  -8  10   6      419.74      389.09     22.80 o 
  -7  10   6      332.58      303.72     15.04 o 
  -6  10   6     1105.37     1209.52    101.80 o 
  -5  10   6        0.46       -0.86      3.41 o 
  -4  10   6      532.15      481.40     17.88 o 
  -3  10   6     1448.89     1417.91     27.76 o 
  -2  10   6     1506.51     1445.95     26.56 o 
  -1  10   6       47.41       48.04      5.71 o 
   0  10   6     1637.98     1618.10     27.22 o 
   1  10   6      125.51      147.54     10.76 o 
   2  10   6      312.36      284.88     16.42 o 
   3  10   6       18.41       18.51      6.26 o 
   4  10   6      481.19      484.66     20.68 o 
   5  10   6      123.02      134.66     13.19 o 
   6  10   6      259.76      253.37     22.87 o 
   7  10   6      422.86      404.12     28.68 o 
   8  10   6      935.89      959.19     36.89 o 
 -13  11   6       22.35       13.37      8.84 o 
 -12  11   6       57.41       47.30      9.47 o 
 -11  11   6      222.27      231.02     21.87 o 
 -10  11   6       12.56       11.61      6.24 o 
  -9  11   6       67.35       66.37      8.38 o 
  -8  11   6       33.03       15.01      5.05 o 
  -7  11   6      197.84      218.76     13.97 o 
  -6  11   6       23.45       13.05     13.38 o 
  -5  11   6       19.71       12.32      8.35 o 
  -4  11   6       95.13       92.85     14.68 o 
  -3  11   6        6.56        8.72      5.83 o 
  -2  11   6      186.13      188.03     10.69 o 
  -1  11   6      277.16      245.42     10.33 o 
   0  11   6       10.16       -0.58      4.05 o 
   1  11   6      111.62       81.66      8.57 o 
   2  11   6       35.55       31.13      7.11 o 
   3  11   6      117.13      133.87     11.46 o 
   4  11   6      292.13      238.26     16.98 o 
   5  11   6      443.64      441.35     21.05 o 
   6  11   6      125.52      127.23     12.71 o 
   7  11   6      474.80      493.92     23.89 o 
   8  11   6      236.37      234.55     21.66 o 
 -13  12   6       43.42       59.50     19.85 o 
 -12  12   6     1451.80     1374.84     66.89 o 
 -11  12   6      202.46      214.08     17.93 o 
 -10  12   6      346.94      314.67     21.19 o 
  -9  12   6      168.37      177.28     18.75 o 
  -8  12   6      261.36      310.27     15.03 o 
  -7  12   6      997.10      930.11     27.26 o 
  -6  12   6      151.52      178.54     15.19 o 
  -5  12   6       13.54        1.69      7.34 o 
  -4  12   6       27.79       18.05      9.35 o 
  -3  12   6     3578.78     3541.72     59.79 o 
  -2  12   6        6.84        5.29      4.12 o 
  -1  12   6      198.90      216.10     10.24 o 
   0  12   6       88.68       78.56     10.61 o 
   1  12   6       15.15       10.66      7.35 o 
   2  12   6       12.62       17.34      5.55 o 
   3  12   6       67.49       59.29      8.34 o 
   4  12   6       35.67       26.43      9.40 o 
   5  12   6       23.70       11.13      6.91 o 
   6  12   6       57.99       34.48      8.53 o 
   7  12   6      153.64      149.90     18.04 o 
 -13  13   6       81.94      108.79     16.22 o 
 -12  13   6        1.15       -4.45      6.42 o 
 -11  13   6      239.12      256.88     19.77 o 
 -10  13   6      225.46      197.71     16.94 o 
  -9  13   6     1027.49      951.77     30.12 o 
  -8  13   6     1179.94     1107.70     31.73 o 
  -7  13   6        3.27       10.94      4.86 o 
  -6  13   6      160.75      219.77     13.19 o 
  -5  13   6      625.77      646.21     24.52 o 
  -4  13   6     2096.87     2047.77     47.36 o 
  -3  13   6     1292.34     1339.33     36.56 o 
  -2  13   6       33.07       43.82     11.36 o 
  -1  13   6     2998.62     2875.28     53.88 o 
   0  13   6      114.49       93.46     10.75 o 
   1  13   6       85.27       86.98      8.29 o 
   2  13   6      122.99      129.57     11.60 o 
   3  13   6       16.45       15.83      5.80 o 
   4  13   6      157.98      149.93     13.60 o 
   5  13   6        2.86        4.97      6.71 o 
   6  13   6      293.59      280.92     18.87 o 
   7  13   6        9.20        6.09      8.54 o 
 -12  14   6       67.40       39.42      9.90 o 
 -11  14   6       14.04       12.26      7.28 o 
 -10  14   6       83.89       99.27     12.36 o 
  -9  14   6      251.90      206.16     20.22 o 
  -8  14   6       73.80       72.99     11.79 o 
  -7  14   6     1616.41     1458.38     46.78 o 
  -6  14   6      382.18      385.74     18.35 o 
  -5  14   6      516.21      496.72     22.34 o 
  -4  14   6      160.19      145.16     15.52 o 
  -3  14   6     3668.43     3515.17    130.07 o 
  -2  14   6      737.18      765.97     41.53 o 
  -1  14   6       15.17        6.76      7.46 o 
   0  14   6     2287.62     2182.31     48.12 o 
   1  14   6        2.70        9.63      5.05 o 
   2  14   6      236.79      234.86     15.04 o 
   3  14   6        7.09        7.33      5.31 o 
   4  14   6      821.53      757.91     27.41 o 
   5  14   6       51.57       37.94      9.91 o 
   6  14   6       16.31       15.15      7.42 o 
 -12  15   6      324.17      374.84     20.62 o 
 -11  15   6       58.31       47.55      9.86 o 
 -10  15   6        1.81       -1.52      7.31 o 
  -9  15   6      144.63      158.01     17.15 o 
  -8  15   6        4.45        0.49      5.38 o 
  -7  15   6       87.04       70.85     10.17 o 
  -6  15   6      294.67      349.14     22.09 o 
  -5  15   6      469.89      492.51     35.63 o 
  -4  15   6      777.18      803.12     43.51 o 
  -3  15   6       85.53       89.41     13.82 o 
  -2  15   6       39.03       34.08      8.07 o 
  -1  15   6     3829.95     3762.46     60.89 o 
   0  15   6       84.89       73.34      8.98 o 
   1  15   6     1073.63     1058.77     30.37 o 
   2  15   6       87.54       95.78     10.42 o 
   3  15   6      472.69      486.47     21.92 o 
   4  15   6      284.27      273.83     20.00 o 
   5  15   6      146.84      155.51     18.37 o 
   6  15   6      142.47      134.57     16.90 o 
 -11  16   6        0.32       -0.48      6.45 o 
 -10  16   6      758.28      737.93     28.47 o 
  -9  16   6        0.02       -0.88      6.26 o 
  -8  16   6       56.13       42.73     10.05 o 
  -7  16   6       24.25       17.58      8.04 o 
  -6  16   6      141.49      158.11     19.12 o 
  -5  16   6     1580.46     1530.79     43.49 o 
  -4  16   6       29.85       31.56     13.33 o 
  -3  16   6      654.51      619.21     26.96 o 
  -2  16   6       78.63       78.29     10.08 o 
  -1  16   6      170.95      164.20     13.71 o 
   0  16   6     2083.09     2004.30     41.50 o 
   1  16   6      127.51       97.65     18.50 o 
   2  16   6      236.56      226.87     21.28 o 
   3  16   6        3.03        4.93      6.37 o 
   4  16   6      219.67      186.62     18.10 o 
   5  16   6       77.15       95.37     12.23 o 
 -11  17   6      917.77      921.51     39.86 o 
 -10  17   6      209.11      226.78     17.13 o 
  -9  17   6      555.52      572.95     23.21 o 
  -8  17   6      289.14      280.58     20.11 o 
  -7  17   6      520.15      531.48     19.88 o 
  -6  17   6       74.88       55.07     10.18 o 
  -5  17   6      330.93      376.89     19.08 o 
  -4  17   6      817.11      837.39     26.56 o 
  -3  17   6       49.53       43.36      8.39 o 
  -2  17   6      285.34      319.92     18.11 o 
  -1  17   6        9.29       12.53      6.40 o 
   0  17   6        0.56        3.97      5.85 o 
   1  17   6      321.27      308.35     19.44 o 
   2  17   6        4.78       19.12     10.61 o 
   3  17   6        4.82       -1.69      6.43 o 
   4  17   6       67.96       38.77     12.91 o 
   5  17   6       18.96       25.75      9.49 o 
 -10  18   6       84.51       84.83     11.49 o 
  -9  18   6      926.63      984.06     29.03 o 
  -8  18   6      235.86      208.07     17.61 o 
  -7  18   6     1023.48      974.65     30.61 o 
  -6  18   6      298.69      317.56     20.87 o 
  -5  18   6      699.10      676.16     30.44 o 
  -4  18   6      225.56      256.64     24.36 o 
  -3  18   6       55.31       50.76      9.80 o 
  -2  18   6       22.61       14.18      7.36 o 
  -1  18   6      759.36      793.51     30.02 o 
   0  18   6      240.77      252.30     23.22 o 
   1  18   6       22.71       20.26      7.89 o 
   2  18   6        1.20        3.77      6.85 o 
   3  18   6      110.28       96.13     14.10 o 
   4  18   6       25.31       17.41      8.65 o 
  -9  19   6       95.16       89.13     11.37 o 
  -8  19   6       42.07       41.19      9.33 o 
  -7  19   6       25.62       18.83      7.96 o 
  -6  19   6       29.97       30.99     11.87 o 
  -5  19   6        1.93        3.64      6.11 o 
  -4  19   6      239.94      231.40     19.47 o 
  -3  19   6       10.91        8.18      7.15 o 
  -2  19   6        0.02       10.15      6.97 o 
  -1  19   6       54.15       52.88     13.22 o 
   0  19   6      275.63      287.82     20.89 o 
   1  19   6      415.68      445.07     25.36 o 
   2  19   6        8.80       16.35      8.68 o 
   3  19   6        8.63        0.41      9.06 o 
  -8  20   6       82.18       70.91     12.27 o 
  -7  20   6       23.79       18.81      7.45 o 
  -6  20   6       31.21       33.00      9.69 o 
  -5  20   6        5.08        4.99      7.28 o 
  -4  20   6      348.21      327.39     31.85 o 
  -3  20   6       54.85       33.60     10.24 o 
  -2  20   6       99.36       94.80     13.70 o 
  -1  20   6       81.03       84.98     20.94 o 
   0  20   6       83.25       80.50     13.21 o 
   1  20   6       26.96       15.44      8.54 o 
   2  20   6      338.71      338.96     36.54 o 
  -6  21   6      112.63       83.35     13.32 o 
  -5  21   6      141.48      109.44     14.77 o 
  -4  21   6        0.50       -5.65      7.41 o 
  -3  21   6        3.05       -2.20      7.62 o 
  -2  21   6      146.41      167.00     17.67 o 
  -1  21   6        7.41       11.71      8.25 o 
   0  21   6       49.04       35.20     10.83 o 
   1  21   6       73.27       85.78     16.58 o 
  -4  22   6      226.80      245.92     22.09 o 
  -3  22   6       18.63       16.07      9.33 o 
  -2  22   6       76.01       70.86     12.97 o 
 -15   1   7       31.81       22.04      8.16 o 
 -14   1   7      204.24      239.10     21.34 o 
 -13   1   7       50.77       44.40      8.80 o 
 -12   1   7      215.81      222.41     15.09 o 
 -10   1   7        3.23       -0.92      5.20 o 
  -9   1   7     3021.91     2980.04     54.69 o 
  -8   1   7      311.24      275.47      9.07 o 
  -7   1   7      981.39      941.83     15.63 o 
  -6   1   7      111.48      112.59      9.47 o 
  -5   1   7     1697.33     1568.22     26.17 o 
  -4   1   7      519.03      482.33     13.54 o 
  -3   1   7      726.87      693.58     15.67 o 
  -2   1   7      227.87      188.20      5.70 o 
  -1   1   7      285.08      274.64      6.52 o 
   0   1   7        5.32        4.24      3.87 o 
   1   1   7        1.17        2.76     12.04 o 
   2   1   7        0.36        2.92      5.16 o 
   4   1   7      266.30      264.69     19.26 o 
   5   1   7      360.87      347.95     21.19 o 
   6   1   7      390.52      416.71     28.91 o 
   7   1   7       44.51       31.09     12.16 o 
   8   1   7       42.37       49.10     12.97 o 
 -15   2   7       10.02        6.15      6.50 o 
 -14   2   7        7.81       11.45      7.59 o 
 -13   2   7        0.05       11.46      5.84 o 
 -12   2   7      135.02      138.25     11.98 o 
 -10   2   7      508.02      502.19     39.48 o 
  -9   2   7      122.47       86.04      8.66 o 
  -8   2   7      380.57      312.96      9.73 o 
  -7   2   7      807.91      775.83     12.36 o 
  -6   2   7      111.45      113.12      8.40 o 
  -5   2   7       74.89       43.99      5.44 o 
  -4   2   7      120.62      129.90      8.44 o 
  -3   2   7       95.66      105.63      6.38 o 
  -2   2   7      648.32      548.03      9.52 o 
  -1   2   7       16.03       13.19      2.38 o 
   0   2   7      234.58      229.63     16.51 o 
   1   2   7      237.50      455.46     29.80 o 
   2   2   7       51.46       48.82      7.97 o 
   3   2   7       40.29       19.19      6.89 o 
   4   2   7     1452.40     1323.17     66.41 o 
   5   2   7       27.83       20.33     10.71 o 
   6   2   7       19.69       10.24      9.00 o 
   7   2   7        2.05       17.92      7.90 o 
   8   2   7       33.67       23.09      8.78 o 
 -15   3   7      545.99      576.67     25.72 o 
 -14   3   7      198.67      219.27     18.22 o 
 -13   3   7       34.94       49.09      8.83 o 
 -12   3   7      299.17      317.91     16.92 o 
 -11   3   7       95.90       76.56     12.70 o 
 -10   3   7     1260.43     1113.58     28.48 o 
  -9   3   7       10.83        1.26      4.07 o 
  -8   3   7     1444.36     1424.30     24.07 o 
  -7   3   7       67.38       48.26      4.03 o 
  -6   3   7     1246.46     1211.15     18.77 o 
  -5   3   7      160.55      143.14      7.23 o 
  -4   3   7      432.61      498.04     10.80 o 
  -3   3   7       22.90       17.57      3.28 o 
  -2   3   7       93.53       89.68      4.23 o 
  -1   3   7      200.36      176.09      5.44 o 
   0   3   7      774.29      698.03     22.41 o 
   1   3   7      631.98      866.87     28.58 o 
   2   3   7        2.00        9.39      4.28 o 
   3   3   7      350.90      311.38     25.87 o 
   4   3   7      418.74      399.12     28.58 o 
   5   3   7      547.19      481.54     35.05 o 
   6   3   7      343.06      317.87     65.57 o 
   7   3   7       67.14       82.24     13.58 o 
   8   3   7      144.04      100.20     13.74 o 
 -15   4   7       20.26        9.05      8.41 o 
 -14   4   7       87.10       82.48     12.97 o 
 -13   4   7      508.53      510.98     21.52 o 
 -12   4   7     1550.65     1476.88     36.27 o 
 -11   4   7       64.89       85.52     15.68 o 
 -10   4   7       45.69       33.03     12.26 o 
  -9   4   7       16.22       32.68     16.69 o 
  -8   4   7      225.01      234.83     13.68 o 
  -7   4   7      579.07      542.38      9.73 o 
  -6   4   7       77.26       82.67      5.56 o 
  -5   4   7      371.15      337.25      8.10 o 
  -4   4   7       35.11       40.85      3.42 o 
  -3   4   7        1.79        0.17      2.13 o 
  -2   4   7       10.48        9.88      2.04 o 
  -1   4   7     2222.95     2157.01     23.15 o 
   0   4   7        0.08       -2.57      3.10 o 
   1   4   7      128.05       94.56     16.28 o 
   2   4   7      244.03      205.28     27.55 o 
   3   4   7      897.90      822.94     77.38 o 
   4   4   7       46.51       41.36      8.80 o 
   5   4   7      385.50      370.70     21.70 o 
   6   4   7      112.74       88.42     17.17 o 
   7   4   7        0.31       -3.12      6.63 o 
   8   4   7      425.41      417.87     23.11 o 
 -14   5   7      495.50      518.68     23.71 o 
 -13   5   7      910.55      955.19     34.35 o 
 -12   5   7      406.19      484.09     56.23 o 
 -11   5   7       72.31       44.82     13.05 o 
 -10   5   7       65.63       60.00     23.58 o 
  -9   5   7       29.94       39.64     18.87 o 
  -8   5   7       48.15       53.88      6.82 o 
  -7   5   7     2540.02     2438.07     33.39 o 
  -6   5   7      451.01      426.58     10.46 o 
  -5   5   7      398.53      390.69     10.25 o 
  -4   5   7     2455.01     2439.38     28.07 o 
  -3   5   7       97.31       74.97      4.68 o 
  -2   5   7      237.44      193.05      5.94 o 
  -1   5   7      310.91      274.74      7.42 o 
   0   5   7        4.11        1.33      4.16 o 
   1   5   7      137.39      341.90    130.53 o 
   2   5   7     1335.34     1284.65     53.92 o 
   3   5   7     1101.20     1034.42     37.81 o 
   4   5   7       11.40        2.64      5.34 o 
   5   5   7       52.36       44.00     10.71 o 
   6   5   7       81.93       54.82     14.60 o 
   7   5   7        3.54       -4.30      7.13 o 
   8   5   7       12.74        6.71      7.61 o 
 -14   6   7       29.67       38.42     13.40 o 
 -13   6   7      133.20      123.08     16.68 o 
 -12   6   7        2.85       -4.24      4.72 o 
 -11   6   7     1866.88     1906.67     59.64 o 
 -10   6   7     1724.92     1726.85     64.47 o 
  -9   6   7      498.16      660.99    107.06 o 
  -8   6   7      851.18      956.94     59.30 o 
  -7   6   7     1105.87      987.40     20.23 o 
  -6   6   7     3613.39     3387.98     35.22 o 
  -5   6   7      152.93      150.43      6.32 o 
  -4   6   7     6177.06     5967.99     54.21 o 
  -3   6   7      210.39      198.81      5.84 o 
  -2   6   7      205.76      201.00      6.96 o 
  -1   6   7     1011.41      979.29     16.98 o 
   0   6   7      861.46      777.77    157.91 o 
   1   6   7     1835.56     1806.47    136.13 o 
   2   6   7     1118.53     1118.27     33.92 o 
   3   6   7        0.10       -0.35      4.88 o 
   4   6   7       59.13       56.05     11.66 o 
   5   6   7       23.01       20.68      7.39 o 
   6   6   7       42.74       11.12      9.01 o 
   7   6   7       30.41       18.26      8.99 o 
 -14   7   7       15.45       18.14      7.59 o 
 -13   7   7      105.09      119.64     15.24 o 
 -12   7   7     1017.08     1033.17     30.96 o 
 -11   7   7      126.97      119.31     12.84 o 
 -10   7   7        0.74       -1.09      6.87 o 
  -9   7   7      278.12      299.21     24.20 o 
  -8   7   7     1409.72     1437.32     79.20 o 
  -7   7   7     1999.85     1984.37     41.60 o 
  -6   7   7      281.87      274.23     10.03 o 
  -5   7   7     1367.69     1305.27     22.77 o 
  -4   7   7        4.88        1.42      2.23 o 
  -3   7   7     2538.56     2478.02     30.65 o 
  -2   7   7      262.79      260.32      8.08 o 
  -1   7   7     4084.34     3959.15     51.52 o 
   0   7   7       35.65       26.93      9.36 o 
   1   7   7      323.42      300.44     31.12 o 
   2   7   7        7.70       13.55      6.24 o 
   3   7   7       33.74       36.60      8.44 o 
   4   7   7      126.06       93.38     12.53 o 
   5   7   7      172.35      181.07     20.86 o 
   6   7   7       19.44       21.03      9.23 o 
   7   7   7       57.19       35.91     10.88 o 
 -14   8   7      214.63      192.42     17.71 o 
 -13   8   7       25.28       16.88      6.38 o 
 -12   8   7      131.64      123.26     17.60 o 
 -11   8   7      274.71      293.43     16.31 o 
 -10   8   7        6.12        9.58     14.38 o 
  -9   8   7      544.08      583.93     25.06 o 
  -8   8   7      109.91       82.54      9.47 o 
  -7   8   7      394.82      515.37     86.60 o 
  -6   8   7      324.74      358.88     65.84 o 
  -5   8   7      179.97      174.32      9.14 o 
  -4   8   7        0.28        1.01      2.74 o 
  -3   8   7     1482.20     1421.91     21.87 o 
  -2   8   7      218.36      249.82     10.85 o 
  -1   8   7       47.92       42.12      5.41 o 
   0   8   7      110.17       86.70     14.57 o 
   1   8   7     2898.82     2644.54     71.02 o 
   2   8   7      132.25      119.64     12.61 o 
   3   8   7      664.55      620.54     25.94 o 
   4   8   7       92.59       83.69     12.39 o 
   5   8   7       40.11       33.69     10.54 o 
   6   8   7      662.38      668.84     31.78 o 
   7   8   7      194.42      165.39     19.37 o 
 -14   9   7      137.75      127.97     15.45 o 
 -13   9   7      577.49      568.65     35.30 o 
 -12   9   7      706.99      687.96     39.50 o 
 -11   9   7      444.59      453.91     19.98 o 
 -10   9   7       51.92       63.53     14.80 o 
  -9   9   7       17.78       14.84      9.52 o 
  -8   9   7     1743.09     1593.59     35.49 o 
  -7   9   7       47.62       28.29      7.19 o 
  -6   9   7      253.83      528.66    174.96 o 
  -5   9   7     2385.99     2381.99     63.76 o 
  -4   9   7       93.94      104.73     12.55 o 
  -3   9   7      547.31      562.51     17.07 o 
  -2   9   7       14.79       17.72      3.40 o 
  -1   9   7       21.49       29.32      6.27 o 
   0   9   7     2120.79     1882.78    292.21 o 
   1   9   7        4.80       12.72      8.03 o 
   2   9   7      653.79      535.43     83.02 o 
   3   9   7       43.93       45.67     16.70 o 
   4   9   7      971.77      923.27     34.36 o 
   5   9   7      370.05      380.64     35.97 o 
   6   9   7        5.46        2.28      6.95 o 
   7   9   7       53.94       49.68     12.69 o 
 -13  10   7       20.28       20.42      9.26 o 
 -12  10   7       29.29       23.74      9.14 o 
 -11  10   7      203.78      234.71     17.83 o 
 -10  10   7      327.43      334.22     16.55 o 
  -9  10   7      582.33      527.28     26.60 o 
  -8  10   7      112.19      108.79     10.90 o 
  -7  10   7      314.99      266.56     22.95 o 
  -6  10   7       22.78       12.28      4.82 o 
  -5  10   7        3.86        7.51      5.72 o 
  -4  10   7       51.55       40.38      6.89 o 
  -3  10   7      525.40      499.08     21.79 o 
  -2  10   7      158.29      151.44     10.07 o 
  -1  10   7       38.83       19.77     10.34 o 
   0  10   7       29.13       35.12      9.53 o 
   1  10   7      142.49      141.32     13.07 o 
   2  10   7       26.81       10.14      7.49 o 
   3  10   7      454.01      445.25     23.27 o 
   4  10   7       81.71       67.01     13.84 o 
   5  10   7        9.52        9.16      7.67 o 
   6  10   7      139.19      139.01     17.68 o 
   7  10   7       11.16       -1.21      8.26 o 
 -13  11   7      477.61      522.46     25.33 o 
 -12  11   7       70.75       66.98     17.03 o 
 -11  11   7      375.69      322.10     19.96 o 
 -10  11   7      691.09      701.91     25.00 o 
  -9  11   7      302.89      301.58     20.39 o 
  -8  11   7     1691.73     1493.36    124.14 o 
  -7  11   7      339.75      363.40     22.04 o 
  -6  11   7      300.90      302.80     15.27 o 
  -5  11   7     1461.10     1200.81    105.83 o 
  -4  11   7       39.95       25.27      7.29 o 
  -3  11   7     1949.90     1910.43     57.51 o 
  -2  11   7        7.45        0.94      4.83 o 
  -1  11   7     1944.66     2000.82     53.78 o 
   0  11   7      457.38      435.63     18.82 o 
   1  11   7       42.93       38.05      8.51 o 
   2  11   7        0.00        3.82      5.22 o 
   3  11   7      124.91      102.42     12.24 o 
   4  11   7       85.34       51.55     14.24 o 
   5  11   7       81.72       82.73     14.02 o 
   6  11   7       21.94       11.57      8.44 o 
 -13  12   7      100.41      125.10     15.42 o 
 -12  12   7       49.85       53.86     10.55 o 
 -11  12   7       10.24       -2.92      5.15 o 
 -10  12   7      273.80      302.49     21.46 o 
  -9  12   7      156.44      168.56     14.14 o 
  -8  12   7      158.96      149.12     14.75 o 
  -7  12   7        3.19        5.21      8.72 o 
  -6  12   7       65.76       79.39     15.69 o 
  -5  12   7      631.64      527.28     27.20 o 
  -4  12   7      548.32      767.26    136.72 o 
  -3  12   7       64.86       51.11     10.95 o 
  -2  12   7       88.09       94.89     14.40 o 
  -1  12   7       50.49       31.14      7.11 o 
   0  12   7      311.57      316.77     16.70 o 
   1  12   7       52.10       39.53     12.57 o 
   2  12   7       47.11       42.93      9.19 o 
   3  12   7       17.55       12.98      7.93 o 
   4  12   7        7.86        2.01      8.68 o 
   5  12   7       20.05       17.04      8.12 o 
   6  12   7       97.52       82.99     13.69 o 
 -12  13   7       12.68       13.50      9.27 o 
 -11  13   7        8.03        6.48      8.33 o 
 -10  13   7       90.52       84.16     11.19 o 
  -9  13   7      235.24      279.83     32.50 o 
  -8  13   7        4.87        5.37      6.22 o 
  -7  13   7       14.88       16.50     11.04 o 
  -6  13   7      412.28      425.45     22.17 o 
  -5  13   7        6.91       10.04     11.31 o 
  -4  13   7      137.00      125.43     20.11 o 
  -3  13   7      460.02      424.19     47.71 o 
  -2  13   7        2.99       10.96      9.34 o 
  -1  13   7      228.80      227.16     15.45 o 
   0  13   7        4.58        9.80      5.36 o 
   1  13   7       95.72       84.80     15.33 o 
   2  13   7       29.50        7.65      7.22 o 
   3  13   7        0.50       -7.15      6.49 o 
   4  13   7      232.13      216.07     19.40 o 
   5  13   7      100.40       77.99     16.75 o 
 -12  14   7      234.58      226.11     19.70 o 
 -11  14   7        9.69       -0.78      6.39 o 
 -10  14   7      128.96      135.87     21.76 o 
  -9  14   7        7.38        2.49      6.64 o 
  -8  14   7      242.27      248.37     18.12 o 
  -7  14   7      148.89      158.85     14.57 o 
  -6  14   7      684.93      728.92     25.12 o 
  -5  14   7       18.90       17.15      5.37 o 
  -4  14   7       45.54       44.12      8.57 o 
  -3  14   7     1162.60     1146.24     63.71 o 
  -2  14   7      717.92      704.99     27.52 o 
  -1  14   7        6.82        4.76      5.34 o 
   0  14   7       29.65       26.37      8.79 o 
   1  14   7      417.26      355.13     23.19 o 
   2  14   7       14.85       12.43      8.56 o 
   3  14   7        0.23        0.04      6.29 o 
   4  14   7      184.77      204.34     18.96 o 
   5  14   7        4.97        0.67      7.38 o 
 -11  15   7       11.96        6.20      8.83 o 
 -10  15   7        1.75        5.36      7.99 o 
  -9  15   7        8.52       15.36      8.60 o 
  -8  15   7        2.28        2.51      5.79 o 
  -7  15   7       63.48       55.62     15.18 o 
  -6  15   7       14.85        7.29      6.54 o 
  -5  15   7      218.90      231.54     17.38 o 
  -4  15   7       14.04        6.69      7.72 o 
  -3  15   7       30.24       23.49     10.14 o 
  -2  15   7       55.89       60.00     10.28 o 
  -1  15   7      151.40      170.44     17.44 o 
   0  15   7      152.33      157.45     17.17 o 
   1  15   7       77.05       56.95     12.70 o 
   2  15   7      212.01      211.16     26.67 o 
   3  15   7      379.47      322.61     22.50 o 
   4  15   7        1.02        6.31      7.07 o 
 -11  16   7        6.48        2.05     11.82 o 
 -10  16   7      167.36      155.86     16.69 o 
  -9  16   7       83.70       65.34     11.17 o 
  -8  16   7        3.13        4.17      7.58 o 
  -7  16   7        0.57        2.07      6.93 o 
  -6  16   7       69.52       63.82     11.65 o 
  -5  16   7        0.03        8.61      8.22 o 
  -4  16   7       80.51       79.59     16.05 o 
  -3  16   7        1.64        0.26      7.31 o 
  -2  16   7       10.26        9.12      8.24 o 
  -1  16   7      257.61      231.32     25.16 o 
   0  16   7        6.60        1.65      7.59 o 
   1  16   7       41.82       30.74     11.13 o 
   2  16   7      185.70      140.68     19.56 o 
   3  16   7      475.19      423.58     24.11 o 
   4  16   7       38.97       45.24     10.65 o 
 -10  17   7       20.25       12.65      8.47 o 
  -9  17   7        0.83       -3.69      7.49 o 
  -8  17   7      344.56      285.96     28.86 o 
  -7  17   7      141.95      102.84     15.33 o 
  -6  17   7        0.36        5.17      7.28 o 
  -5  17   7        0.07        7.02      8.22 o 
  -4  17   7        0.49        0.79      7.76 o 
  -3  17   7      270.23      311.89     27.35 o 
  -2  17   7       70.30       85.67     15.43 o 
  -1  17   7       90.42       84.28     15.17 o 
   0  17   7        0.25       -1.81      6.67 o 
   1  17   7       13.80        5.55      7.33 o 
   2  17   7        1.10        2.50      7.37 o 
   3  17   7        8.73       -0.58      7.46 o 
  -9  18   7      442.87      511.71     41.80 o 
  -8  18   7      145.47      126.35     19.30 o 
  -7  18   7        0.09        0.48      7.81 o 
  -6  18   7     2192.13     2252.33     60.86 o 
  -5  18   7      225.30      221.36     38.73 o 
  -4  18   7       50.52       41.79     13.06 o 
  -3  18   7        0.94        6.26      9.38 o 
  -2  18   7      716.31      751.51     37.88 o 
  -1  18   7        0.04       -9.26      7.10 o 
   0  18   7      407.52      394.37     24.45 o 
   1  18   7       63.96       59.78     11.87 o 
   2  18   7      111.68       87.35     13.85 o 
  -8  19   7      558.41      534.54     31.74 o 
  -7  19   7      906.70      998.83     49.26 o 
  -6  19   7       54.21       48.68     12.71 o 
  -5  19   7      454.19      435.24     31.47 o 
  -4  19   7       20.23        9.58     10.25 o 
  -3  19   7       84.91       72.37     16.15 o 
  -2  19   7       25.88       19.16      8.80 o 
  -1  19   7      347.68      318.55     23.69 o 
   0  19   7       19.85       21.16      8.98 o 
   1  19   7      420.24      420.38     26.63 o 
  -6  20   7     1005.81     1020.01     41.48 o 
  -5  20   7       48.93       35.98     10.85 o 
  -4  20   7       66.09       48.09     11.46 o 
  -3  20   7      122.86      124.20     15.97 o 
  -2  20   7      365.03      395.30     32.65 o 
  -1  20   7       32.24       27.13     10.05 o 
   0  20   7      110.62       91.68     14.51 o 
 -14   0   8       12.37       16.98      9.68 o 
 -13   0   8       31.25        8.64      7.30 o 
 -12   0   8      908.05      844.92     43.81 o 
 -11   0   8        0.70        2.82      5.52 o 
 -10   0   8      617.69      520.10     30.87 o 
  -9   0   8     4627.30     4205.10     84.09 o 
  -8   0   8       25.79       26.63      5.18 o 
  -7   0   8     4835.99     4369.85    172.61 o 
  -6   0   8      846.30      782.06     31.10 o 
  -5   0   8      157.22      109.42     13.05 o 
  -4   0   8        0.21        8.06      4.67 o 
  -3   0   8     2512.70     2195.34     51.10 o 
  -2   0   8      976.91      958.66     25.45 o 
  -1   0   8      801.61      757.90     28.98 o 
   0   0   8      554.77      480.05     30.29 o 
   1   0   8     1545.97     1719.50    284.31 o 
   2   0   8       13.36       11.09      8.57 o 
   3   0   8       30.09       37.75     11.62 o 
   4   0   8      914.81      927.45     64.00 o 
   5   0   8      861.70      727.73     59.92 o 
   6   0   8       61.74       92.97     25.74 o 
   7   0   8      386.57      328.69     48.44 o 
 -14   1   8       25.11       12.52      8.71 o 
 -13   1   8      187.84      213.06     16.22 o 
 -11   1   8        1.33        4.48      4.32 o 
 -10   1   8      955.86      952.64     40.73 o 
  -9   1   8      196.80      176.85     10.50 o 
  -8   1   8       82.79       58.87      5.90 o 
  -7   1   8      358.79      329.57     26.48 o 
  -6   1   8     4916.88     4584.99     74.93 o 
  -5   1   8       68.81       65.76      7.30 o 
  -4   1   8      806.28      685.12     16.98 o 
  -3   1   8      299.06      294.47     11.41 o 
  -2   1   8      549.18      513.83     13.52 o 
  -1   1   8      355.59      321.77     13.34 o 
   0   1   8       17.85       -0.81      4.23 o 
   1   1   8      754.69     1061.87     97.29 o 
   2   1   8        0.60       16.26      7.53 o 
   3   1   8      269.07      271.11     17.82 o 
   4   1   8      194.47      168.88     21.96 o 
   5   1   8      325.36      335.70     30.81 o 
   6   1   8      817.01      829.28     47.39 o 
   7   1   8        3.04       14.15     10.82 o 
 -14   2   8      268.96      308.08     19.17 o 
 -13   2   8      278.77      334.72     16.30 o 
 -12   2   8      322.35      299.86     20.57 o 
 -11   2   8        0.44       -0.89      4.46 o 
 -10   2   8     1445.79     1440.51     68.12 o 
  -9   2   8     1563.21     1452.01     27.64 o 
  -8   2   8      685.15      674.34     16.26 o 
  -7   2   8        6.38        9.58      6.56 o 
  -6   2   8     1282.39     1156.57     30.48 o 
  -5   2   8      167.46      181.16     12.99 o 
  -4   2   8      244.01      241.17     10.04 o 
  -3   2   8       98.78       72.53      4.99 o 
  -2   2   8      781.98      672.79     14.23 o 
  -1   2   8        3.38       -5.09      6.15 o 
   0   2   8      229.65      352.22    200.26 o 
   1   2   8        7.26        3.07     12.09 o 
   2   2   8       53.99       45.28      8.31 o 
   3   2   8       92.89       90.66     13.45 o 
   4   2   8      141.35      120.75     19.65 o 
   5   2   8      850.33      790.99     44.16 o 
   6   2   8       55.65       29.73     13.19 o 
   7   2   8      709.87      634.70     43.80 o 
 -14   3   8      263.81      302.22     20.21 o 
 -13   3   8      119.61      141.78     13.49 o 
 -12   3   8      341.86      549.20    154.45 o 
 -11   3   8      845.52      712.91     41.87 o 
 -10   3   8       39.49       33.03      8.90 o 
  -9   3   8      115.30      134.78     10.82 o 
  -8   3   8      299.77      268.22     12.44 o 
  -7   3   8     1976.01     1874.72     34.73 o 
  -6   3   8      226.79      244.02     10.82 o 
  -5   3   8       89.59      100.81      9.91 o 
  -4   3   8        2.30       10.00      3.69 o 
  -3   3   8       75.77       62.18      5.02 o 
  -2   3   8       79.17       73.30      5.22 o 
  -1   3   8       36.44       28.12      7.60 o 
   0   3   8       14.12       14.14     12.97 o 
   1   3   8      301.03      668.50     21.90 o 
   2   3   8       11.32       14.53      6.96 o 
   3   3   8        9.76       10.47      5.40 o 
   4   3   8     1357.13     1372.55     56.39 o 
   5   3   8     1927.95     1799.01     69.88 o 
   6   3   8       25.50       13.24     10.98 o 
 -14   4   8      413.94      418.07     28.64 o 
 -13   4   8      118.11      137.62     13.44 o 
 -12   4   8       57.99       76.25     19.66 o 
 -11   4   8       86.85       81.47     13.05 o 
 -10   4   8     1305.42     1285.87     45.88 o 
  -9   4   8      262.61      248.42     11.41 o 
  -8   4   8      223.68      212.61      8.01 o 
  -7   4   8        3.72        7.33      4.15 o 
  -6   4   8        8.52        8.04      3.33 o 
  -5   4   8     1417.81     1244.28     21.21 o 
  -4   4   8       15.48       15.29      3.51 o 
  -3   4   8      159.34      153.23      8.20 o 
  -2   4   8      503.75      564.70     37.71 o 
  -1   4   8      213.73      182.93     11.98 o 
   0   4   8      690.52      634.80    152.35 o 
   1   4   8        1.91        6.04      8.28 o 
   2   4   8        0.04        4.44      6.60 o 
   3   4   8      151.93      102.07     12.70 o 
   4   4   8      806.57      669.16     43.52 o 
   5   4   8       44.88       14.43     21.83 o 
   6   4   8      114.05       85.25     23.54 o 
 -14   5   8       69.19       52.65      9.90 o 
 -13   5   8       10.12        9.49      6.15 o 
 -12   5   8       16.32        7.38      8.34 o 
 -11   5   8       29.92       19.27      7.83 o 
 -10   5   8      512.87      582.40     80.42 o 
  -9   5   8      229.56      231.61     11.86 o 
  -8   5   8      480.83      544.10     55.67 o 
  -7   5   8        1.86        5.52      4.53 o 
  -6   5   8      104.12       87.94      8.26 o 
  -5   5   8       16.49       23.85      4.36 o 
  -4   5   8     2104.14     2056.67     29.89 o 
  -3   5   8      124.12      116.86      6.16 o 
  -2   5   8        7.28       12.31      5.70 o 
  -1   5   8        5.71        4.72      4.39 o 
   0   5   8      665.51     1088.61     46.54 o 
   1   5   8      292.65      550.63    181.53 o 
   2   5   8      473.73      429.24     30.97 o 
   3   5   8       29.08       24.16      7.41 o 
   4   5   8       97.21       89.85     17.35 o 
   5   5   8      759.51      617.60     39.78 o 
   6   5   8      143.26      127.86     22.35 o 
 -14   6   8       50.28       43.64      9.17 o 
 -13   6   8       37.34       44.16      8.34 o 
 -12   6   8       47.99       37.40     12.96 o 
 -11   6   8       66.95       28.42      8.96 o 
  -9   6   8      147.05      169.07     10.56 o 
  -8   6   8       12.94       13.22      4.99 o 
  -7   6   8      361.43      464.53     84.39 o 
  -6   6   8      289.24      382.34     82.38 o 
  -5   6   8       12.39        9.60      5.04 o 
  -4   6   8       50.85       63.07      7.25 o 
  -3   6   8        0.12        4.32      3.06 o 
  -2   6   8      405.07      358.87     20.92 o 
  -1   6   8      130.29      108.91     35.05 o 
   0   6   8       87.72      317.86    147.96 o 
   1   6   8      451.04      716.06    214.23 o 
   2   6   8       54.69       28.41     10.90 o 
   3   6   8       66.87       51.32     11.14 o 
   4   6   8        1.98        0.28      7.66 o 
   5   6   8       55.58       45.77     14.26 o 
   6   6   8       24.39        2.49     11.60 o 
 -14   7   8      130.26      184.41     27.26 o 
 -13   7   8      274.21      301.65     23.89 o 
 -12   7   8       53.77       73.44     35.32 o 
 -11   7   8       28.22       25.12     10.11 o 
 -10   7   8       26.39       19.40      8.18 o 
  -9   7   8       87.13       88.39     12.40 o 
  -8   7   8       71.78       67.93      6.91 o 
  -7   7   8      163.72      175.76      9.82 o 
  -6   7   8       86.09       98.15      8.25 o 
  -5   7   8      110.62      134.76     10.94 o 
  -4   7   8      192.60      211.60      8.65 o 
  -3   7   8       43.62       34.45      4.79 o 
  -2   7   8     1512.07     1440.47     38.05 o 
  -1   7   8      261.64      556.88    203.75 o 
   0   7   8      138.29      262.67     80.95 o 
   1   7   8       60.49       65.44     14.12 o 
   2   7   8      161.56      162.06     21.57 o 
   3   7   8        0.16        0.27      7.84 o 
   4   7   8       11.37        6.56      9.98 o 
   5   7   8      187.45      175.05     24.61 o 
   6   7   8        1.34       13.41     11.32 o 
 -13   8   8       37.17       28.94      8.81 o 
 -12   8   8      422.30      428.17     22.54 o 
 -11   8   8      433.68      492.82     23.09 o 
 -10   8   8       69.30       55.35      8.20 o 
  -9   8   8     1706.44     1694.30     79.40 o 
  -8   8   8       70.95       51.12      8.10 o 
  -7   8   8        5.79        6.28      4.32 o 
  -6   8   8        4.68        6.09      4.02 o 
  -5   8   8       12.27        9.90      3.77 o 
  -4   8   8     2142.01     2035.17     33.80 o 
  -3   8   8      100.40       90.96      9.65 o 
  -2   8   8        0.05        0.41      7.44 o 
  -1   8   8      187.05      222.04     16.80 o 
   0   8   8      195.36      148.73     19.94 o 
   1   8   8      116.10      106.48     33.87 o 
   2   8   8        9.16       10.89      6.09 o 
   3   8   8       11.99        6.47      8.05 o 
   4   8   8        0.01        2.25      7.99 o 
   5   8   8        7.08        3.72      9.24 o 
   6   8   8        0.22       -0.59      8.90 o 
 -13   9   8        0.19       12.11      6.59 o 
 -12   9   8      167.95      166.46     19.83 o 
 -11   9   8       88.52       83.05     16.49 o 
 -10   9   8        2.32       -0.47      5.40 o 
  -9   9   8      158.99      254.50     62.97 o 
  -8   9   8      369.20      538.79    116.48 o 
  -7   9   8       57.70       35.87      8.43 o 
  -6   9   8      138.83      152.10     14.10 o 
  -5   9   8        0.15        0.69      4.72 o 
  -4   9   8       15.15       10.79      8.37 o 
  -3   9   8      181.80      411.29    124.44 o 
  -2   9   8      275.53      268.35     19.37 o 
  -1   9   8        8.18        8.12      4.45 o 
   0   9   8      691.10      752.85    159.24 o 
   1   9   8       17.85       32.31      6.91 o 
   2   9   8      407.82      397.02     25.09 o 
   3   9   8       17.29        2.07      7.75 o 
   4   9   8        0.01       -4.87      8.25 o 
   5   9   8       25.60       16.74     10.99 o 
 -13  10   8      562.78      532.48     24.34 o 
 -12  10   8      246.23      249.87     23.85 o 
 -11  10   8      245.01      237.30     31.27 o 
 -10  10   8      188.29      193.26     17.99 o 
  -9  10   8        0.53        0.92      4.62 o 
  -8  10   8      243.41      246.98     16.63 o 
  -7  10   8      460.57      715.38    187.52 o 
  -6  10   8       39.20       60.04      9.34 o 
  -5  10   8      270.00      481.66    137.56 o 
  -4  10   8      407.58      582.24    163.73 o 
  -3  10   8      326.10      353.22     41.98 o 
  -2  10   8     1829.85     1818.58     40.09 o 
  -1  10   8      731.78      906.69    130.90 o 
   0  10   8       60.27       22.60     14.60 o 
   1  10   8      386.36      357.51     21.18 o 
   2  10   8       79.98       74.77     16.21 o 
   3  10   8      267.44      297.11     31.22 o 
   4  10   8       73.48       41.00     14.02 o 
   5  10   8      263.88      232.88     29.29 o 
 -12  11   8      172.75      256.18     24.45 o 
 -11  11   8      714.27      644.61     42.66 o 
 -10  11   8       83.36       76.38     23.21 o 
  -9  11   8      275.77      261.41     22.35 o 
  -8  11   8        6.67       13.61      5.74 o 
  -7  11   8        4.47        3.93      8.50 o 
  -6  11   8       10.59        6.40      6.17 o 
  -5  11   8       35.15       24.08      9.74 o 
  -4  11   8      197.65      217.91     16.15 o 
  -3  11   8      209.41      201.30     16.90 o 
  -2  11   8      270.13      268.07     14.64 o 
  -1  11   8      152.48       49.17     14.01 o 
   0  11   8        1.12       12.39      8.36 o 
   1  11   8       42.43       32.36     10.37 o 
   2  11   8       88.74       99.77     15.68 o 
   3  11   8      133.44      125.94     18.92 o 
   4  11   8        0.28       -0.45      8.82 o 
   5  11   8       11.15       10.92     11.05 o 
 -12  12   8        3.00        1.48      6.84 o 
 -11  12   8       69.65       78.87     16.82 o 
 -10  12   8      182.42      167.44     23.88 o 
  -8  12   8      174.53      265.65     44.75 o 
  -7  12   8      800.31      742.61     21.46 o 
  -6  12   8        1.59        2.06      4.11 o 
  -5  12   8      303.34      234.95     33.61 o 
  -4  12   8      324.87      302.54     16.73 o 
  -3  12   8      313.63      495.32    167.51 o 
  -2  12   8        3.00       -5.10      5.95 o 
  -1  12   8      446.38      659.88    160.16 o 
   0  12   8     1038.46      972.09     38.05 o 
   1  12   8      283.29      279.12     25.05 o 
   2  12   8        1.70       -2.19      7.31 o 
   3  12   8      206.84      203.25     22.92 o 
   4  12   8       10.98        8.06      8.26 o 
 -12  13   8        0.11        7.68      7.58 o 
 -11  13   8      403.76      374.03     21.86 o 
 -10  13   8       44.25       30.91     13.10 o 
  -9  13   8        1.31        4.60      7.76 o 
  -8  13   8      282.82      588.66    192.73 o 
  -7  13   8       27.03      300.70    123.75 o 
  -6  13   8     1495.98     1936.90     80.68 o 
  -5  13   8      322.97      299.89     27.84 o 
  -4  13   8       16.19       15.66     10.14 o 
  -3  13   8        0.40        3.27     11.50 o 
  -2  13   8     2700.29     2714.55     88.70 o 
  -1  13   8      160.44      176.39     19.76 o 
   0  13   8      140.90       98.68     15.78 o 
   1  13   8     1952.26     1840.74     66.20 o 
   2  13   8      243.59      304.00     42.96 o 
   3  13   8        5.12        4.85      8.38 o 
   4  13   8       22.65        1.97      9.35 o 
 -11  14   8      203.08      226.42     21.90 o 
 -10  14   8      163.39      182.33     22.97 o 
  -9  14   8       10.28       10.81      9.92 o 
  -8  14   8      198.00      600.44    134.83 o 
  -7  14   8      263.27      262.67     60.70 o 
  -6  14   8       46.82       35.63     13.52 o 
  -5  14   8       17.97        3.81      9.50 o 
  -4  14   8       52.65       29.43     15.94 o 
  -3  14   8      215.33      674.08    258.52 o 
  -2  14   8       46.40       42.17     13.85 o 
  -1  14   8      253.10      288.24     25.53 o 
   0  14   8      471.38      394.86     26.42 o 
   1  14   8      737.03      697.31     35.46 o 
   2  14   8      385.38      417.92     28.85 o 
   3  14   8       25.18       18.74     10.27 o 
 -10  15   8      127.48      148.06     17.66 o 
  -9  15   8      636.64      648.15     26.79 o 
  -8  15   8        4.82       12.45      8.35 o 
  -7  15   8      250.83      241.73     34.77 o 
  -6  15   8        6.73       -0.15     15.28 o 
  -5  15   8      241.02      633.27    207.83 o 
  -4  15   8        4.12       -2.39      9.88 o 
  -3  15   8        0.61       -3.01      8.21 o 
  -2  15   8      678.92      634.76     32.24 o 
  -1  15   8       11.62        4.39      8.18 o 
   0  15   8       99.14      129.65     18.81 o 
   1  15   8      922.68      914.80     41.54 o 
   2  15   8      264.35      203.90     23.66 o 
   3  15   8       19.35       14.97     10.15 o 
 -10  16   8     1173.40     1234.88     38.75 o 
  -9  16   8      176.08      174.86     19.77 o 
  -8  16   8      673.08      637.69     30.51 o 
  -7  16   8       99.75       96.18     14.34 o 
  -6  16   8      123.67      122.14     16.31 o 
  -5  16   8        1.43        0.04      6.92 o 
  -4  16   8       25.51       30.62     11.94 o 
  -3  16   8      682.78      690.48     34.62 o 
  -2  16   8        6.30       14.21      9.30 o 
  -1  16   8        0.02       -2.57      7.85 o 
   0  16   8      693.75      700.10     36.40 o 
   1  16   8        6.64        8.40      9.83 o 
   2  16   8      245.86      241.60     26.50 o 
  -9  17   8       19.52       27.56     10.94 o 
  -8  17   8      899.84      954.51     38.04 o 
  -7  17   8       44.12       34.51     11.52 o 
  -6  17   8     1164.60     1204.13     41.87 o 
  -5  17   8      195.13      210.48     21.23 o 
  -4  17   8      676.10      660.86     34.97 o 
  -3  17   8       33.83       41.17     13.39 o 
  -2  17   8      705.82      681.05     35.56 o 
  -1  17   8       17.98        9.14      9.26 o 
   0  17   8      617.91      606.99     35.15 o 
   1  17   8      326.71      358.46     31.82 o 
  -7  18   8        5.86        7.00      9.54 o 
  -6  18   8        0.05       -2.55      8.32 o 
  -5  18   8      279.71      263.74     24.63 o 
  -4  18   8      105.32       83.42     17.66 o 
  -3  18   8     1248.12     1298.29     50.62 o 
  -2  18   8      129.61       94.37     17.06 o 
  -1  18   8       37.92       29.52     12.56 o 
   0  18   8      144.71      113.38     19.44 o 
  -6  19   8      189.18      218.22     22.98 o 
  -5  19   8        1.28       -1.20      8.68 o 
  -4  19   8       65.19       62.06     16.25 o 
  -3  19   8        2.61        5.90     10.02 o 
  -2  19   8       16.79       21.48     12.02 o 
 -14   1   9        7.39       -3.53      9.06 o 
 -12   1   9       78.83       75.58     10.45 o 
 -11   1   9       26.72       21.81      7.56 o 
 -10   1   9      586.69      543.88     16.35 o 
  -9   1   9      215.53      209.84     11.76 o 
  -8   1   9       96.79      103.58     20.46 o 
  -7   1   9      357.71      351.39     28.68 o 
  -6   1   9      325.39      343.65     26.86 o 
  -5   1   9       95.05       91.02     10.73 o 
  -4   1   9      719.81      593.45     38.62 o 
  -2   1   9       56.31       71.78      7.22 o 
  -1   1   9      563.94      481.25     39.60 o 
   0   1   9       16.10       19.56      9.29 o 
   2   1   9       11.12       14.86      9.22 o 
   3   1   9       28.91       11.82      9.48 o 
   4   1   9       36.93       27.07     12.76 o 
   5   1   9       64.77       62.46     32.07 o 
 -14   2   9      106.25      103.40     20.25 o 
 -12   2   9       39.73       25.09      7.29 o 
 -11   2   9      151.28      167.86     16.20 o 
 -10   2   9       80.42       71.50      8.04 o 
  -9   2   9       77.76       80.58     11.10 o 
  -8   2   9      348.43      300.01     27.37 o 
  -7   2   9       52.59       63.81     16.03 o 
  -6   2   9      246.86      222.91     27.07 o 
  -5   2   9      213.19      185.04     13.63 o 
  -4   2   9      461.31      407.09     40.15 o 
  -3   2   9      120.05      107.65     21.36 o 
  -2   2   9      112.60      141.47      9.97 o 
  -1   2   9      173.18      164.09     16.65 o 
   0   2   9      480.42      442.08     25.30 o 
   1   2   9      353.67      712.99    275.21 o 
   2   2   9        2.88       19.98      8.04 o 
   3   2   9        0.12        6.75      9.80 o 
   4   2   9      192.91      240.94     28.93 o 
   5   2   9      630.00      583.92     40.52 o 
 -14   3   9       78.92       82.63     17.54 o 
 -12   3   9      395.57      457.38     18.86 o 
 -11   3   9      348.83      383.51     32.19 o 
 -10   3   9        8.33        4.71      4.16 o 
  -9   3   9      460.08      432.46     16.03 o 
  -8   3   9        1.87        3.59      5.14 o 
  -7   3   9      199.28      172.27     16.41 o 
  -6   3   9      368.66      317.07     28.91 o 
  -5   3   9        8.17        7.07      5.01 o 
  -4   3   9        3.72        2.51      9.93 o 
  -3   3   9        0.02        8.86      4.71 o 
  -2   3   9      285.30      318.42     12.87 o 
  -1   3   9        5.92       -2.20      7.74 o 
   0   3   9       74.09      182.82     13.95 o 
   2   3   9        0.31        4.14      6.82 o 
   3   3   9       87.11       98.71     27.67 o 
   4   3   9      168.72      141.59     32.07 o 
   5   3   9      367.66      305.06     33.91 o 
 -14   4   9       69.78       87.19     17.79 o 
 -13   4   9      923.09     1135.62    151.40 o 
 -12   4   9       89.45       78.49     29.35 o 
 -11   4   9     1445.41     1329.21     43.67 o 
 -10   4   9        0.06        8.14      5.49 o 
  -9   4   9      419.10      411.68     13.69 o 
  -8   4   9       81.34       76.47      9.57 o 
  -7   4   9      609.03      572.93     20.32 o 
  -6   4   9      234.22      224.26     13.43 o 
  -5   4   9      203.41      211.71     11.20 o 
  -4   4   9       16.38       15.63      6.68 o 
  -3   4   9      446.59      439.50     26.74 o 
  -2   4   9      118.47      191.32     65.67 o 
  -1   4   9       70.74       74.38     10.65 o 
   0   4   9        2.59       -1.37     10.74 o 
   1   4   9      147.70      574.46    152.86 o 
   2   4   9       77.99       86.04     19.62 o 
   3   4   9        1.97        0.08      8.43 o 
   4   4   9       10.46        1.02      9.50 o 
   5   4   9       99.91      107.26     24.19 o 
 -13   5   9        7.25       30.03      8.79 o 
 -12   5   9      335.35      729.09    279.84 o 
 -11   5   9      329.04      335.56     16.17 o 
 -10   5   9      958.59      913.85     22.54 o 
  -9   5   9      736.26      647.06     27.96 o 
  -8   5   9      268.97      251.49     17.63 o 
  -7   5   9        3.02       11.78      6.30 o 
  -6   5   9        3.48        6.41      5.82 o 
  -5   5   9     1688.38     1625.37     33.66 o 
  -4   5   9        9.55       20.44      6.89 o 
  -3   5   9     1042.02      963.40     24.63 o 
  -2   5   9       94.96      109.87     12.42 o 
  -1   5   9      174.06      262.09     34.90 o 
   0   5   9      781.66     1068.14    393.38 o 
   1   5   9       63.39      598.69    316.17 o 
   2   5   9       62.50       55.19     14.45 o 
   3   5   9        2.10        4.65      8.97 o 
   4   5   9      376.85      384.47     32.84 o 
   5   5   9       45.05       42.01     15.49 o 
 -13   6   9       17.37       27.92      9.72 o 
 -12   6   9        0.07        8.65      6.73 o 
 -11   6   9      308.66      661.28    239.20 o 
 -10   6   9      133.29      121.79     11.30 o 
  -9   6   9       37.98       40.22      7.04 o 
  -8   6   9      465.14      712.28    163.95 o 
  -7   6   9        0.15       -1.67      6.04 o 
  -6   6   9     1749.02     1646.23     44.27 o 
  -5   6   9       77.16       92.22     10.41 o 
  -4   6   9      957.21      912.10     35.00 o 
  -3   6   9       58.84       53.26     11.25 o 
  -2   6   9     2065.84     1869.00     60.07 o 
  -1   6   9      463.16      716.51    244.61 o 
   0   6   9      464.64      613.47    220.52 o 
   1   6   9      330.25      868.12    367.67 o 
   2   6   9       77.67      135.84     21.32 o 
   3   6   9      528.48      556.77     60.18 o 
   4   6   9      417.10      367.33     34.20 o 
 -13   7   9      166.53      146.90     53.54 o 
 -12   7   9       42.72       35.56      8.70 o 
 -11   7   9      153.28      156.14     22.80 o 
 -10   7   9      415.90      435.82     18.94 o 
  -9   7   9      184.41      182.82     12.74 o 
  -8   7   9       11.83       16.94      7.50 o 
  -7   7   9      457.80      731.08    201.10 o 
  -6   7   9      330.77      513.25    123.04 o 
  -5   7   9     1710.58     1803.68    116.71 o 
  -4   7   9      187.56      369.45    134.32 o 
  -3   7   9      464.36      387.89     14.86 o 
  -2   7   9      457.27      507.23     16.82 o 
   0   7   9      581.28      591.19     40.31 o 
   1   7   9       56.31      609.11    292.30 o 
   2   7   9     1766.45     1709.35     86.99 o 
   3   7   9       41.66       38.78     14.39 o 
   4   7   9      128.31      154.27     25.20 o 
 -13   8   9      398.31      412.48     30.15 o 
 -12   8   9      780.01      751.57     25.89 o 
 -11   8   9      880.47      839.38    131.89 o 
 -10   8   9       19.83       13.24     10.67 o 
  -9   8   9      281.08      305.61     15.69 o 
  -8   8   9        1.25        2.17      4.15 o 
  -7   8   9     1465.87      922.51    291.22 o 
  -6   8   9      259.94      404.58     90.00 o 
  -5   8   9       55.37       24.90     13.64 o 
  -4   8   9     2224.23     2036.69     48.56 o 
  -3   8   9       65.46       85.40      8.33 o 
  -2   8   9      300.63      319.04     21.47 o 
  -1   8   9      166.12      289.84     78.51 o 
   0   8   9      515.15      714.39    237.07 o 
   1   8   9       90.44      553.85    253.52 o 
   2   8   9       63.61       46.01     19.54 o 
   3   8   9      290.57      316.33     33.66 o 
   4   8   9        0.37        5.93      9.79 o 
 -12   9   9      157.61      164.83     17.89 o 
 -11   9   9       15.55       27.48      8.20 o 
 -10   9   9     1337.22     1557.30     94.02 o 
  -9   9   9        0.13        1.62      7.10 o 
  -8   9   9      755.78      827.70     45.62 o 
  -7   9   9       13.02       12.33      5.35 o 
  -6   9   9     1430.94     1417.69     27.28 o 
  -5   9   9       19.25       26.95      5.32 o 
  -4   9   9        2.11        3.05      5.48 o 
  -3   9   9       85.09       47.71     13.14 o 
  -1   9   9        7.47        8.77      6.33 o 
   0   9   9       82.82      597.08    274.21 o 
   1   9   9      142.87      319.92    150.78 o 
   2   9   9      237.56      244.99     29.13 o 
   3   9   9      133.03      140.48     23.61 o 
   4   9   9        6.80        0.40      9.58 o 
 -12  10   9       66.08       55.55     16.91 o 
 -11  10   9      111.09      116.00     12.92 o 
 -10  10   9        0.19       20.21      8.46 o 
  -9  10   9      280.39      598.98    151.00 o 
  -8  10   9      380.79      662.08    215.21 o 
  -7  10   9     1302.17     1346.17     76.13 o 
  -6  10   9      475.10      695.70    123.15 o 
  -5  10   9       48.86       50.08     10.80 o 
  -4  10   9      667.66      783.18    127.40 o 
  -3  10   9        1.75       -3.66      8.34 o 
  -2  10   9      510.80      488.09     38.96 o 
  -1  10   9      701.21      712.60     39.69 o 
   0  10   9     1400.83     1460.41    777.86 o 
   1  10   9        1.26        2.47      7.63 o 
   2  10   9        5.60        2.86     10.01 o 
   3  10   9       21.47       14.66     11.69 o 
 -12  11   9       83.01       89.98     33.83 o 
 -11  11   9        0.27        2.65      7.22 o 
 -10  11   9      254.02      295.42     21.32 o 
  -9  11   9      893.90      916.61     28.86 o 
  -8  11   9       20.34       10.17     15.46 o 
  -7  11   9      138.82      166.76     17.07 o 
  -6  11   9      251.44      525.79    191.81 o 
  -5  11   9       41.11       39.20     21.70 o 
  -4  11   9      751.22      990.83     72.74 o 
  -3  11   9      169.26      330.55    109.49 o 
  -2  11   9       49.84       57.01     13.97 o 
  -1  11   9       78.13       70.51     16.82 o 
   0  11   9      172.09      643.37    271.95 o 
   1  11   9      116.12      144.36     18.87 o 
   2  11   9      198.90      209.41     27.17 o 
   3  11   9       23.60       27.52     12.15 o 
 -11  12   9        6.51        4.97     10.55 o 
 -10  12   9        1.49       16.37      7.78 o 
  -9  12   9       18.53       35.35     11.49 o 
  -8  12   9        7.17        3.35      9.42 o 
  -7  12   9       26.17       33.67     10.98 o 
  -6  12   9        3.31        3.90      9.28 o 
  -5  12   9      832.83     1031.22     73.80 o 
  -4  12   9      355.09      592.97    141.97 o 
  -3  12   9        8.22       14.90      9.94 o 
  -2  12   9       49.78       62.43     15.78 o 
  -1  12   9        0.77      558.06    304.17 o 
   0  12   9       22.82       22.18      9.83 o 
   1  12   9      143.41      145.28     20.36 o 
   2  12   9      127.54      133.49     19.81 o 
 -11  13   9       31.04       46.40     15.20 o 
 -10  13   9       83.16       33.12     13.50 o 
  -9  13   9       64.19       95.31     14.95 o 
  -8  13   9       67.86       83.34     13.07 o 
  -7  13   9       43.38       35.30     11.76 o 
  -6  13   9       59.26       79.74     17.88 o 
  -5  13   9      219.26      244.30     18.98 o 
  -4  13   9        0.36        3.46      8.32 o 
  -3  13   9       23.09       17.43      6.98 o 
  -2  13   9      151.67      131.11     42.85 o 
  -1  13   9       29.01      496.12    275.00 o 
   0  13   9      173.70      181.73     22.32 o 
   1  13   9       11.08       14.42     10.03 o 
   2  13   9        0.24        8.16     10.20 o 
 -10  14   9        9.40        2.59     11.35 o 
  -9  14   9       80.65      837.50    242.64 o 
  -8  14   9       25.98       10.09      8.83 o 
  -7  14   9      268.21      309.40     24.31 o 
  -6  14   9      294.74      323.13     21.41 o 
  -5  14   9        2.65        4.75      6.43 o 
  -4  14   9      308.91      852.09    293.49 o 
  -3  14   9      104.37      102.58     20.42 o 
  -2  14   9       29.33      690.56    354.99 o 
  -1  14   9        7.61        3.00      9.05 o 
   0  14   9      126.75      118.22     18.65 o 
   1  14   9      199.03      193.36     24.26 o 
  -9  15   9        3.98        1.31     11.51 o 
  -8  15   9        8.96       15.69     13.29 o 
  -7  15   9        2.41        1.17     10.30 o 
  -6  15   9       72.31       88.26     40.16 o 
  -5  15   9       51.52       63.26     18.16 o 
  -4  15   9      124.09      128.65     23.50 o 
  -3  15   9       48.33       40.90     15.99 o 
  -2  15   9        2.78       10.55     10.47 o 
  -1  15   9      421.15      402.80     32.88 o 
   0  15   9       48.88       71.02     16.58 o 
  -8  16   9       34.98       47.90     17.27 o 
  -7  16   9      534.88     1077.08    347.76 o 
  -6  16   9       82.34       79.78     20.07 o 
  -5  16   9        8.81        2.11     12.28 o 
  -4  16   9        6.88        0.78     12.47 o 
  -3  16   9      130.84      131.86     17.44 o 
  -2  16   9      224.48      214.67     24.36 o 
  -1  16   9       18.48       15.98     11.56 o 
  -6  17   9        2.96        7.50      8.92 o 
  -5  17   9      506.98      485.79     29.04 o 
  -4  17   9       66.79       86.39     15.85 o 
  -3  17   9       47.82       51.65     14.08 o 
 -13   0  10      189.51      158.07     43.00 o 
 -12   0  10      155.70      193.59     20.08 o 
 -11   0  10        1.62      -10.24      6.68 o 
  -9   0  10      251.53      185.81     39.29 o 
  -8   0  10       72.18       36.60     20.21 o 
  -7   0  10      148.45      142.79     32.86 o 
  -6   0  10        0.13       12.43     13.47 o 
  -3   0  10       31.51      534.74     19.96 o 
  -2   0  10     1074.65     1032.13     35.99 o 
  -1   0  10      502.81      531.43     40.00 o 
   0   0  10      289.57      282.54     26.20 o 
   1   0  10       40.41      716.34     24.42 o 
   2   0  10      990.22      912.95     63.65 o 
   3   0  10        2.52       10.26     16.40 o 
 -13   1  10        3.61        7.37     11.33 o 
 -12   1  10       30.50       31.41      7.11 o 
 -11   1  10      374.36      288.29     13.58 o 
 -10   1  10       20.39       11.92      7.80 o 
  -9   1  10      524.41      459.29     35.86 o 
  -8   1  10     1184.78     1028.79     53.08 o 
  -7   1  10      417.46      404.16     32.54 o 
  -6   1  10      451.54      337.92     28.76 o 
  -5   1  10      216.16      174.84     34.17 o 
  -3   1  10       28.35      692.65     23.00 o 
  -2   1  10       28.27       24.87      6.53 o 
  -1   1  10      827.06      847.56     83.18 o 
   0   1  10      148.74      144.66     28.33 o 
   1   1  10      221.55     1016.19     40.79 o 
   2   1  10      119.58      143.06     22.03 o 
   3   1  10       86.24      104.67     21.18 o 
 -13   2  10      226.35      177.73     18.80 o 
 -12   2  10      225.05      194.99     18.81 o 
 -11   2  10        7.02        7.37      5.29 o 
 -10   2  10      574.28      534.97     18.38 o 
  -9   2  10      267.01      237.31     46.48 o 
  -8   2  10      404.54      369.58     31.80 o 
  -7   2  10      524.39      433.77     34.07 o 
  -6   2  10      471.95      432.55     31.93 o 
  -5   2  10     1761.27     1591.24     88.81 o 
  -3   2  10      230.03      213.48     26.55 o 
  -2   2  10       18.30        9.20      8.26 o 
  -1   2  10       12.30      270.29    149.21 o 
   1   2  10       17.32      767.32     49.24 o 
   2   2  10      120.63      131.64     21.49 o 
   3   2  10        0.01       -9.00      9.55 o 
 -13   3  10      783.64      742.25     20.37 o 
 -12   3  10      114.54      147.38     17.84 o 
 -11   3  10      553.94      511.62     17.39 o 
 -10   3  10       11.34       13.36      7.88 o 
  -9   3  10     1677.02     1594.03     55.24 o 
  -8   3  10       94.63      120.91     16.11 o 
  -7   3  10      102.12      108.70     41.65 o 
  -6   3  10      116.07       96.44     19.83 o 
  -5   3  10     1837.96     1753.36     95.71 o 
  -4   3  10       92.29      218.90     17.98 o 
  -3   3  10       33.30      516.38    262.60 o 
  -2   3  10        0.11        7.19      5.40 o 
  -1   3  10      107.69      388.12    157.78 o 
   0   3  10      110.55      245.96     21.04 o 
   1   3  10       74.65      752.95     51.32 o 
   2   3  10       15.01       10.33     17.11 o 
   3   3  10        0.89        1.19     11.45 o 
 -13   4  10       13.19       26.15      8.08 o 
 -12   4  10       30.13       19.19      9.10 o 
 -11   4  10      281.12      250.68     22.65 o 
 -10   4  10        0.68      -11.14      7.49 o 
  -9   4  10       39.89       41.94      9.39 o 
  -8   4  10      280.22      319.09     22.23 o 
  -7   4  10        3.76       11.97     15.96 o 
  -6   4  10      228.16      138.33     32.44 o 
  -5   4  10        1.80        9.03      9.27 o 
  -4   4  10       57.87       41.29     10.87 o 
  -3   4  10       80.16      551.63    260.64 o 
  -2   4  10      177.36      167.34     37.68 o 
  -1   4  10        9.06       17.50     12.69 o 
   0   4  10      159.72      919.23     34.41 o 
   1   4  10      288.36      876.54    214.02 o 
   2   4  10        1.33       17.74     11.63 o 
   3   4  10        5.97        4.41     13.51 o 
 -12   5  10      139.90      164.25     14.61 o 
 -11   5  10       64.83       76.25     16.69 o 
 -10   5  10      229.90      188.59     24.99 o 
  -9   5  10      220.48      216.99     19.43 o 
  -8   5  10       30.97       38.95      9.31 o 
  -7   5  10      527.99      460.66     21.80 o 
  -6   5  10       44.29       31.48      8.55 o 
  -5   5  10       11.74       15.89      7.70 o 
  -4   5  10      209.31      212.56     18.07 o 
  -3   5  10       13.46        4.86      9.18 o 
  -2   5  10       37.35      350.78    178.54 o 
  -1   5  10      270.60      278.17     36.50 o 
   0   5  10        3.53      774.89     24.49 o 
   1   5  10      115.86      897.18    417.70 o 
   2   5  10      209.12      233.64     29.54 o 
   3   5  10       39.24       57.28     17.59 o 
 -12   6  10       90.80       76.87     11.06 o 
 -11   6  10      137.82      132.89     16.56 o 
 -10   6  10        4.29        6.30      6.42 o 
  -9   6  10        3.11        7.55      9.29 o 
  -8   6  10      618.87      618.67     26.92 o 
  -7   6  10       14.28       24.48      8.29 o 
  -6   6  10       95.52       93.56     12.90 o 
  -5   6  10        0.93        8.81      6.94 o 
  -4   6  10        3.37       11.21      7.50 o 
  -3   6  10      183.97      404.71    163.97 o 
  -2   6  10       25.22       62.06     17.41 o 
  -1   6  10      198.01      453.67    112.20 o 
   0   6  10       47.27      532.60    274.37 o 
   1   6  10       30.61      912.59    514.73 o 
   2   6  10       29.04       42.42     18.40 o 
 -12   7  10       56.84       58.19     16.74 o 
 -11   7  10      463.90      445.52     19.77 o 
 -10   7  10        5.89        8.70      7.67 o 
  -9   7  10      173.64      347.78     26.94 o 
  -8   7  10      140.46      173.01     18.61 o 
  -7   7  10        3.52        6.01      7.61 o 
  -6   7  10       50.81       54.95     11.41 o 
  -5   7  10      284.68      239.03     18.84 o 
  -4   7  10        4.52        9.33     13.53 o 
  -3   7  10      735.47      598.92    207.98 o 
  -2   7  10        2.87       15.45      7.94 o 
  -1   7  10        0.87      581.26    151.27 o 
   0   7  10        0.01       30.48     11.57 o 
   1   7  10      586.52     1153.15    403.69 o 
   2   7  10        4.68        3.74     11.81 o 
 -11   8  10      384.44      516.60     94.77 o 
 -10   8  10      130.10      171.29     13.74 o 
  -9   8  10        0.79        9.23      9.77 o 
  -4   8  10       12.29       10.68     11.51 o 
  -3   8  10      320.22      368.48     43.71 o 
  -2   8  10      891.36     1294.07    366.01 o 
  -1   8  10      128.44      593.36     22.02 o 
   0   8  10        1.48        5.96      8.63 o 
   1   8  10      252.84      833.48    331.82 o 
   2   8  10        5.15       24.39     14.66 o 
 -11   9  10       85.19      118.75     16.75 o 
 -10   9  10       31.49       27.45      9.01 o 
  -9   9  10       43.77       51.45     10.66 o 
  -8   9  10      381.55      348.56     24.44 o 
  -7   9  10      264.08      403.83     54.08 o 
  -6   9  10      399.62      563.32    128.83 o 
  -5   9  10       18.22        6.00     20.28 o 
  -4   9  10       11.22       10.17     10.40 o 
  -3   9  10      357.69      426.29     45.50 o 
  -2   9  10      144.79      365.33     26.04 o 
  -1   9  10      639.57      612.30     39.08 o 
   0   9  10      140.12      681.44    320.94 o 
   1   9  10       38.95      561.52    320.93 o 
 -11  10  10        3.59        3.44     10.09 o 
 -10  10  10      902.29     1212.74    339.43 o 
  -9  10  10       76.67      102.18     27.32 o 
  -8  10  10      467.09      458.21     25.33 o 
  -7  10  10        0.02        9.19      8.30 o 
  -6  10  10      130.22      250.51     50.42 o 
  -5  10  10       38.66       26.81     11.20 o 
  -4  10  10      126.85       94.43     16.54 o 
  -3  10  10      124.87      175.42     76.70 o 
  -2  10  10       53.29      795.76     27.83 o 
  -1  10  10       42.41       28.35     18.92 o 
   0  10  10       57.89      886.21    428.51 o 
   1  10  10       35.81       17.07     15.62 o 
 -10  11  10        5.76       20.92     13.29 o 
  -9  11  10      125.82      171.08     40.32 o 
  -8  11  10      226.04      244.02     34.51 o 
  -7  11  10      228.13      215.07     20.63 o 
  -6  11  10       86.95      208.25     60.64 o 
  -4  11  10        7.63        8.14     10.86 o 
  -3  11  10      136.91      433.10     26.98 o 
  -2  11  10       31.76       31.11     16.09 o 
  -1  11  10      158.55      393.14    147.59 o 
   0  11  10       44.07      656.40    343.34 o 
 -10  12  10      172.42      243.28     30.33 o 
  -9  12  10       15.41       20.16      9.97 o 
  -8  12  10       14.86       30.65     21.12 o 
  -7  12  10       53.57       41.92     26.70 o 
  -6  12  10       43.98       20.62     21.82 o 
  -5  12  10      176.75      308.37     27.52 o 
  -4  12  10      562.86      660.12     50.85 o 
  -3  12  10        7.58       18.40     22.10 o 
  -2  12  10       32.65       48.25     11.55 o 
  -1  12  10      568.44     1012.41    337.93 o 
   0  12  10      192.95      652.28    266.84 o 
  -9  13  10      267.86      292.83     28.90 o 
  -8  13  10        6.18       18.44     10.19 o 
  -7  13  10        0.04       -0.30      8.02 o 
  -6  13  10       82.93       68.62     14.64 o 
  -5  13  10      113.42      133.99     22.85 o 
  -4  13  10      107.19      333.00    100.19 o 
  -3  13  10       14.37       38.50     20.38 o 
  -2  13  10      261.56      681.46    236.53 o 
  -1  13  10       16.21      547.27    296.13 o 
  -8  14  10      446.19      660.54    143.62 o 
  -7  14  10        1.47       21.04     13.68 o 
  -6  14  10       30.70       68.55     15.51 o 
  -5  14  10      294.83      650.57    211.73 o 
  -4  14  10       35.28       24.95     11.29 o 
  -3  14  10        0.77       17.56     10.37 o 
  -2  14  10        8.92       11.64     12.05 o 
  -5  15  10      270.11      385.15     32.83 o 
 -12   1  11        6.56        2.99      6.35 o 
 -10   1  11      145.29      180.37     43.48 o 
  -9   1  11      308.55      325.96     38.12 o 
  -8   1  11      364.67      333.71     36.98 o 
  -7   1  11        5.73       11.72     10.75 o 
  -4   1  11        7.82     1049.43     31.12 o 
  -3   1  11      127.71      881.71    464.92 o 
  -2   1  11       49.30       77.58     15.08 o 
  -1   1  11        4.94       15.55     16.44 o 
   0   1  11      238.40      367.14    124.24 o 
   1   1  11      129.56      854.66     32.48 o 
 -12   2  11      164.46      180.82     13.55 o 
 -11   2  11       38.74       45.45     13.15 o 
 -10   2  11        0.11       28.11     19.98 o 
  -9   2  11      131.80      122.07     25.25 o 
  -8   2  11      109.77       58.84     18.97 o 
  -7   2  11       70.90       43.83     24.19 o 
  -4   2  11        6.92     1111.45     33.21 o 
  -3   2  11      213.49     1000.71    496.42 o 
  -2   2  11       85.14       78.28     21.35 o 
  -1   2  11       36.47      547.86    291.04 o 
   0   2  11       24.69       34.90     15.96 o 
   1   2  11       56.34      856.00     32.12 o 
 -11   3  11       61.97       79.93     15.15 o 
 -10   3  11      950.93      925.63     37.16 o 
  -9   3  11        7.56        5.49     18.48 o 
  -8   3  11       18.73        6.91     11.38 o 
  -7   3  11      520.89      525.01     54.52 o 
  -5   3  11       85.00     1105.17     34.24 o 
  -4   3  11       49.68      312.16     19.53 o 
  -3   3  11      125.87      977.39    483.01 o 
  -2   3  11       76.13       78.49     22.40 o 
  -1   3  11      173.74      549.81    174.23 o 
   0   3  11        6.02      422.68     19.84 o 
   1   3  11       27.85      857.25     30.16 o 
 -11   4  11      538.09      495.46     20.61 o 
 -10   4  11       88.13       95.16     14.50 o 
  -9   4  11      370.59      312.49     53.53 o 
  -8   4  11      750.68     1516.45    531.49 o 
  -7   4  11        1.55      990.48    594.39 o 
  -6   4  11      245.45      271.54     47.53 o 
  -4   4  11      602.71      584.71     28.29 o 
  -3   4  11       80.35      855.18    429.79 o 
  -2   4  11      197.12      250.94     20.13 o 
  -1   4  11       60.94      194.09     86.87 o 
   0   4  11      365.93      935.67    125.07 o 
 -11   5  11      112.21      105.73     19.26 o 
 -10   5  11      558.18      930.78    246.80 o 
  -9   5  11       57.65       49.07     11.72 o 
  -8   5  11       83.06       40.06     24.71 o 
  -7   5  11      139.04       86.46     29.98 o 
  -6   5  11        1.50        4.95      9.62 o 
  -5   5  11      266.57      245.40     26.58 o 
  -4   5  11      114.42      864.46    412.49 o 
  -3   5  11      516.90      788.05    239.37 o 
  -2   5  11        1.61      547.76    313.30 o 
  -1   5  11      405.96      386.93     27.33 o 
   0   5  11       43.15      821.83     27.75 o 
 -11   6  11      117.65      140.11     37.83 o 
 -10   6  11      407.64      464.13     45.78 o 
  -9   6  11      265.77      252.75     19.76 o 
  -8   6  11       93.78      103.75     14.91 o 
  -7   6  11       13.51        1.55      8.35 o 
  -6   6  11        2.39       -1.32      7.30 o 
  -5   6  11        5.37       24.30      9.33 o 
  -4   6  11      752.73     1257.20    465.09 o 
  -3   6  11       39.84       66.40     14.75 o 
  -2   6  11      406.77      483.71     90.32 o 
   0   6  11        8.52      769.27     26.31 o 
 -10   7  11      225.54      304.52     54.61 o 
  -9   7  11       65.28       74.98     14.15 o 
  -8   7  11       41.46       30.46     10.32 o 
  -7   7  11       86.87      117.53     16.05 o 
  -6   7  11       76.34       88.50     22.21 o 
  -5   7  11      222.25      894.81    368.48 o 
  -4   7  11      214.67     1089.55    497.40 o 
  -3   7  11      764.28      684.63     22.90 o 
  -2   7  11       66.35       84.54     14.46 o 
  -1   7  11      268.68      933.90     32.73 o 
   0   7  11      484.45      778.11    205.63 o 
  -9   8  11     1226.79     1744.45    361.30 o 
  -8   8  11       87.26      105.57     16.50 o 
  -7   8  11      217.78      269.74     23.33 o 
  -6   8  11      246.01      300.49     29.16 o 
  -5   8  11      691.62      701.39     30.91 o 
  -4   8  11      316.09      811.06    163.40 o 
  -3   8  11       63.11       96.25     15.11 o 
  -2   8  11      210.87      340.53     44.55 o 
  -1   8  11       80.01      784.23     24.93 o 
  -8   9  11      436.94     1241.09    105.56 o 
  -7   9  11      310.67      814.10     38.99 o 
  -6   9  11      961.23     1597.63    221.84 o 
  -5   9  11      563.50      541.54     18.74 o 
  -4   9  11       17.10       54.62     29.24 o 
  -3   9  11      905.42      978.49     34.56 o 
  -2   9  11        0.15       24.10     17.85 o 
  -1   9  11      378.08      855.62    325.98 o 
  -8  10  11      303.11      667.93     38.92 o 
  -6  10  11      170.37      250.72     26.99 o 
  -5  10  11      664.58      657.10     25.73 o 
  -4  10  11       51.25      161.73     52.84 o 
  -3  10  11      273.04      305.61     33.10 o 
  -2  10  11       50.09      616.98     25.69 o 
  -7  11  11       13.68       22.00     10.83 o 
  -6  11  11       26.32      141.60     59.54 o 
  -5  11  11      137.99      150.58     32.29 o 
  -4  11  11       49.64      199.54     24.36 o 
  -3  11  11        5.01       52.71     20.79 o 
  -9   0  12        0.15        8.26     17.28 o 
  -4   0  12        1.57     1485.92     43.05 o 
  -3   0  12       74.84      573.76     25.64 o 
  -9   1  12      114.54       64.85     20.23 o 
  -4   1  12     1290.20     2395.14    212.83 o 
  -3   1  12       27.13      861.08    477.52 o 
  -9   2  12       87.54       72.79     21.30 o 
  -8   2  12      501.09      385.44     48.37 o 
  -5   2  12      424.80     1198.77     42.43 o 
  -4   2  12      483.70     1508.52     50.54 o 
  -3   2  12      446.43     1195.25    578.79 o 
  -9   3  12       54.63       46.65     26.46 o 
  -8   3  12      116.81       76.66     30.03 o 
  -5   3  12      280.15     1574.29     50.42 o 
  -3   3  12        1.21      935.94    551.53 o 
  -8   4  12      744.34     1468.43    501.65 o 
  -7   4  12        0.77     1157.36     35.79 o 
  -6   4  12      193.64     1479.34     45.31 o 
  -4   4  12      357.79      790.21    314.06 o 
  -3   4  12      139.89     1203.16    651.10 o 
  -8   5  12       35.67       61.56     25.94 o 
  -5   5  12        0.18        1.44     10.74 o 
  -4   5  12      109.91     1033.76    535.16 o 
  -6   6  12      198.96      247.42     40.59 o 
  -5   6  12      155.90      164.85     44.94 o 
                                                 
